# Supplementary material for: MeCP2 regulates cell-type-specific functions of depressive-like symptoms in the nucleus accumbens
Source: Exp Mol Med. 2026 May 12;58(5):1657–73. doi: 10.1038/s12276-026-01721-3 (PMC13234275; doi:10.1038/s12276-026-01721-3)
Supplement: Supplementary file 2 — Supplementary Tables (Tables S1-S40) [file 12276_2026_1721_MOESM2_ESM.xlsx]

## Sheet: S1. D2R vs. D1R_NAc
Target group membership/s	Target name	Log2 Fold changes	Pvalue	-log10 pvalue	Adjusted pvalue
All Targets	Adora2a	21.1562	5.25169e-10	9.2797	1.2162e-06
All Targets	Cre	16.1916	1.81417e-10	9.74132	6.30197e-07
All Targets	Penk	15.0036	6.0792e-13	12.2162	7.28268e-09
All Targets	Gpr6	11.3824	1.04824e-12	11.9795	7.28268e-09
All Targets	Drd2	10.0967	4.43296e-10	9.35331	1.2162e-06
All Targets	Grik3	9.58123	7.13336e-08	7.14671	9.9118e-05
All Targets	P2ry1	6.83617	6.64908e-11	10.1772	3.07963e-07
All Targets	Gpr52	6.5959	1.02854e-07	6.98778	0.000119096
All Targets	Unc5d	4.52986	1.51159e-06	5.82057	0.00110545
All Targets	Sp9	4.17883	7.06349e-05	4.15098	0.0208824
All Targets	Gnas	3.27444	7.9258e-06	5.10096	0.00367097
All Targets	Ecel1	3.16597	0.0157105	1.80381	0.361925
All Targets	Oprd1	3.14884	2.20453e-06	5.65668	0.00135364
All Targets	Ptprm	3.09003	8.4825e-06	5.07148	0.00368915
All Targets	Cacna2d2	2.98814	3.22691e-07	6.49121	0.000305964
All Targets	Sox2	2.98246	6.07376e-06	5.21654	0.00312573
All Targets	Plxdc1	2.77533	3.30296e-07	6.4811	0.000305964
All Targets	Htr2c	2.58939	8.45168e-07	6.07306	0.000694516
All Targets	Adk	2.58422	1.61281e-05	4.79242	0.00640286
All Targets	Nrgn	2.5823	0.00413108	2.38394	0.218256
All Targets	Crhr1	2.52318	2.42887e-05	4.6146	0.00865361
All Targets	Nt5e	2.48633	8.49714e-07	6.07073	0.000694516
All Targets	Tpbgl	2.40433	0.00236437	2.62628	0.171021
All Targets	Fig4	2.39571	9.34649e-05	4.02935	0.0259739
All Targets	Cbln4	2.34401	0.000602897	3.21976	0.0808528
All Targets	Ndnf	2.31803	0.00149342	2.82582	0.134834
All Targets	Lhx8	2.28793	0.00109405	2.96096	0.112927
All Targets	Zfp608	2.28721	5.87338e-05	4.23111	0.0189792
All Targets	Gucy1a1	2.24642	0.000163665	3.78604	0.0379021
All Targets	Sema6c	2.21345	6.63092e-05	4.17843	0.0200297
All Targets	Myo5b	2.16132	0.0011436	2.94173	0.115147
All Targets	Chrna4	2.16079	0.0010912	2.9621	0.112927
All Targets	B3gat1	2.11403	8.49606e-06	5.07078	0.00368915
All Targets	Ndst3	2.09075	0.00020139	3.69596	0.0422723
All Targets	Cilp	2.01908	0.0380316	1.41986	0.453339
All Targets	Wnt7a	2.01606	0.00282011	2.54973	0.188391
All Targets	Ebf4	2.01106	0.00340797	2.4675	0.202271
All Targets	A930017K11Rik	1.99612	0.0157974	1.80142	0.361925
All Targets	Barx2	1.98732	0.010191	1.99178	0.314677
All Targets	Ctsz	1.98445	0.000571037	3.24334	0.0801471
All Targets	Itgad	1.96407	0.00207369	2.68326	0.159825
All Targets	Neu4	1.95517	0.00225225	2.64738	0.167852
All Targets	Klk7	1.93626	0.00537566	2.26957	0.248155
All Targets	Stard5	1.9331	0.0344867	1.46235	0.443917
All Targets	Qrfprl	1.92746	0.005295	2.27613	0.247655
All Targets	Htr2a	1.92005	6.32694e-05	4.19881	0.0199802
All Targets	Jag1	1.91306	0.00068536	3.16408	0.0847669
All Targets	St6gal1	1.89443	0.00133091	2.87585	0.127537
All Targets	H60c	1.89037	0.00490383	2.30946	0.242487
All Targets	Lcn4	1.88821	0.024767	1.60613	0.4067
All Targets	Nod1	1.86315	0.0175241	1.75636	0.366393
All Targets	Fam163b	1.84294	0.00599755	2.22203	0.254053
All Targets	Btf3-ps15	1.83849	0.0178432	1.74853	0.368384
All Targets	Mmrn2	1.83542	0.00253435	2.59613	0.177853
All Targets	Tanc1	1.83484	0.0094048	2.02665	0.304615
All Targets	Sohlh2	1.83214	0.0037714	2.4235	0.204519
All Targets	Gpr84	1.82969	0.000246421	3.60832	0.0482257
All Targets	E2f2	1.82859	0.0139108	1.85665	0.346462
All Targets	Trpc3	1.82326	0.0293157	1.5329	0.419542
All Targets	D930020B18Rik	1.80839	0.000174208	3.75893	0.0390424
All Targets	Pate5	1.80608	0.00360474	2.44313	0.203948
All Targets	Prkg2	1.795	0.0053606	2.27079	0.248155
All Targets	Trib2	1.79284	6.52847e-05	4.18519	0.0200297
All Targets	A630076J17Rik	1.79054	0.00447737	2.34898	0.231275
All Targets	Npepl1	1.7897	0.00705336	2.1516	0.274528
All Targets	4930590J08Rik	1.78756	0.00173164	2.76154	0.145014
All Targets	Tacr1	1.78687	0.0264567	1.57746	0.413517
All Targets	Gm51460	1.7844	0.0121512	1.91538	0.332326
All Targets	Zp3r	1.78338	0.000892113	3.04958	0.099967
All Targets	Calr4	1.78225	0.0104937	1.97907	0.318362
All Targets	Btk	1.78216	0.0481366	1.31752	0.483213
All Targets	Chat	1.78037	0.0195234	1.70945	0.376774
All Targets	Ntng1	1.77935	0.0244538	1.61165	0.40519
All Targets	Pla2g7	1.77431	0.00368188	2.43393	0.203948
All Targets	Olfr323	1.77409	0.00847261	2.07198	0.29212
All Targets	Alk	1.77151	0.00751845	2.12387	0.28083
All Targets	Nell1	1.76315	0.00286434	2.54297	0.188881
All Targets	Casp7	1.75913	0.000400522	3.39737	0.0654736
All Targets	Dcxr	1.75866	0.0167886	1.77499	0.365066
All Targets	Dna2	1.75853	0.00377169	2.42346	0.204519
All Targets	Zfp65	1.75766	0.00829879	2.08099	0.290458
All Targets	Marchf1	1.75271	0.000188494	3.7247	0.0409239
All Targets	Clec5a	1.74391	0.0407771	1.38958	0.459139
All Targets	Fam155a	1.74086	0.000281949	3.54983	0.0533854
All Targets	Olfr570	1.73587	0.032839	1.48361	0.437486
All Targets	Th	1.72998	0.0157758	1.80201	0.361925
All Targets	Cfap97d1	1.72586	0.011449	1.94123	0.32687
All Targets	Ptpro	1.72248	0.0159401	1.79751	0.361925
All Targets	Hs3st3a1	1.71995	0.00868265	2.06135	0.29212
All Targets	Stc1	1.71687	0.0021099	2.67574	0.160202
All Targets	Evc2	1.71518	0.0101612	1.99305	0.314455
All Targets	Ntrk1	1.71266	0.00674134	2.17125	0.267943
All Targets	Iqgap2	1.71234	0.000694769	3.15816	0.0847669
All Targets	Farp1	1.71198	0.00549963	2.25967	0.250549
All Targets	Adamtsl5	1.70244	0.00262794	2.58038	0.180768
All Targets	Stard13	1.70122	0.00808371	2.09239	0.287641
All Targets	Idi2	1.69887	0.0179829	1.74514	0.368384
All Targets	Pcdhb9	1.69322	0.00267353	2.57292	0.182998
All Targets	Bmp1	1.69239	0.00867424	2.06177	0.29212
All Targets	Glt6d1	1.69179	0.00626187	2.2033	0.256663
All Targets	Apcdd1	1.69157	0.00173236	2.76136	0.145014
All Targets	Lipa	1.69011	0.0240816	1.61831	0.403979
All Targets	Klf3	1.68903	0.00048385	3.31529	0.0747011
All Targets	Olfr131	1.68859	0.00737416	2.13229	0.279193
All Targets	Cbll1	1.68825	0.0045885	2.33833	0.232691
All Targets	Cyp4a10	1.68778	0.0254369	1.59454	0.409194
All Targets	Clec4b1	1.68751	0.021475	1.66807	0.388393
All Targets	Sypl2	1.68133	0.0100216	1.99906	0.312922
All Targets	Tmem119	1.68071	0.0337	1.47237	0.442173
All Targets	Myog	1.67855	0.0226933	1.6441	0.39612
All Targets	Gm36245	1.67738	0.003423	2.46559	0.202271
All Targets	S1pr1	1.6772	0.00149438	2.82554	0.134834
All Targets	Pdf	1.67621	0.0429669	1.36687	0.467888
All Targets	Wipi1	1.67516	0.00629082	2.20129	0.257091
All Targets	Taar7e	1.67155	0.0180212	1.74422	0.368384
All Targets	Slc16a3	1.6707	0.0252827	1.59718	0.409194
All Targets	Nkx6-2	1.6706	0.0110474	1.95674	0.324637
All Targets	Slc18a1	1.66921	0.0344099	1.46332	0.443917
All Targets	Adprm	1.66593	0.0118021	1.92804	0.329788
All Targets	Kdm4d	1.66262	0.00456338	2.34071	0.232337
All Targets	Il6	1.66214	0.00306816	2.51312	0.197371
All Targets	Prkd1	1.66129	0.00260899	2.58353	0.180358
All Targets	Akap7	1.66069	0.0107926	1.96687	0.322461
All Targets	Gm33726	1.65719	0.0270335	1.5681	0.415061
All Targets	Glp1r	1.6553	0.0276994	1.55753	0.416347
All Targets	Olfr143	1.65291	0.0279391	1.55379	0.416347
All Targets	Cela1	1.651	0.0189416	1.72258	0.373855
All Targets	P2ry13	1.64808	0.00494256	2.30605	0.242674
All Targets	Gm4791	1.64746	0.00142097	2.84741	0.132513
All Targets	Mboat1	1.64684	0.0277973	1.556	0.416347
All Targets	Bmp2k	1.64683	0.021363	1.67034	0.387012
All Targets	Slc24a2	1.64645	0.000215746	3.66606	0.0435265
All Targets	Arhgap15	1.64468	0.00596165	2.22463	0.254053
All Targets	Fam149a	1.63601	0.0130781	1.88346	0.339418
All Targets	Col5a2	1.63253	0.047995	1.3188	0.483213
All Targets	Haus5	1.63252	0.0284888	1.54533	0.416376
All Targets	Clstn2	1.63155	0.00733622	2.13453	0.279193
All Targets	Gnrhr	1.62964	0.0167241	1.77666	0.364764
All Targets	Magea8	1.62806	0.02326	1.63339	0.40054
All Targets	Fam124a	1.62588	0.000927608	3.03264	0.103113
All Targets	Lrrc9	1.62485	0.00339574	2.46907	0.202271
All Targets	Dpf3	1.62343	0.00345003	2.46218	0.202271
All Targets	Casp8ap2	1.62019	0.00561706	2.25049	0.252711
All Targets	Podxl2	1.61974	0.000380018	3.4202	0.0643945
All Targets	Igf1	1.61959	0.00131424	2.88132	0.127138
All Targets	Bst2	1.61908	0.00209343	2.67914	0.159825
All Targets	Cip2a	1.61727	0.0403904	1.39372	0.459139
All Targets	Rps6ka4	1.61612	0.00273634	2.56283	0.185614
All Targets	Vstm2b	1.61401	0.000853169	3.06897	0.0979734
All Targets	Slitrk4	1.61362	0.00370704	2.43097	0.203948
All Targets	Ncmap	1.61353	0.00228312	2.64147	0.168726
All Targets	Ccl5	1.61265	0.0448141	1.34859	0.470653
All Targets	Id1	1.61172	0.00523479	2.2811	0.247655
All Targets	Csgalnact1	1.60992	0.0132557	1.8776	0.341088
All Targets	Gm39653	1.60985	0.0290748	1.53648	0.418648
All Targets	Olfr273	1.60969	0.0217691	1.66216	0.390804
All Targets	Ccdc88b	1.60786	0.0077654	2.10984	0.287332
All Targets	Nup50	1.60624	0.0199649	1.69973	0.381187
All Targets	Wnt2	1.60604	0.00561984	2.25028	0.252711
All Targets	Helz2	1.60504	0.0430526	1.366	0.468087
All Targets	Gsta3	1.60323	0.00862111	2.06444	0.29212
All Targets	Slc17a8	1.60168	0.0360834	1.44269	0.447463
All Targets	Pde8a	1.60096	0.000258955	3.58678	0.0499747
All Targets	Oard1	1.60016	0.0124377	1.90526	0.334926
All Targets	Dhrs7c	1.59928	0.0174034	1.75937	0.366393
All Targets	Il23a	1.59927	0.00799377	2.09725	0.287641
All Targets	Vmn2r25	1.59917	0.0113411	1.94535	0.32687
All Targets	B3galt4	1.59806	0.0126352	1.89842	0.336884
All Targets	Gm35339	1.59761	0.00442428	2.35416	0.229386
All Targets	4930519G04Rik	1.59476	0.00406136	2.39133	0.216217
All Targets	Insyn2a	1.594	0.000347221	3.45939	0.0618543
All Targets	Zfp81	1.59339	0.00315575	2.5009	0.198413
All Targets	Fcgr2b	1.59316	0.0301793	1.52029	0.422297
All Targets	Pcdha10	1.59102	0.0115049	1.93912	0.326914
All Targets	Sox18	1.59092	0.00196804	2.70597	0.156262
All Targets	Ascl5	1.59	0.00607699	2.21631	0.254053
All Targets	Nme4	1.58975	0.0103999	1.98297	0.317684
All Targets	Nostrin	1.58858	0.0282959	1.54828	0.416347
All Targets	Tgtp1	1.58696	0.000663255	3.17832	0.0845498
All Targets	Igsf21	1.58684	0.000641715	3.19266	0.0833329
All Targets	Ccdc42	1.58617	0.00805493	2.09394	0.287641
All Targets	Clcn5	1.58578	0.00929609	2.0317	0.303611
All Targets	L1td1	1.58559	0.0255323	1.59291	0.409194
All Targets	H2-Ab1	1.58536	0.00981219	2.00823	0.310024
All Targets	Msc	1.58493	0.0177354	1.75116	0.36781
All Targets	Unc5c	1.58437	0.00511362	2.29127	0.24543
All Targets	Shcbp1l	1.58375	0.00827468	2.08225	0.290458
All Targets	Olfr13	1.58233	0.0247251	1.60686	0.4067
All Targets	Zfyve26	1.58233	0.0365928	1.4366	0.447463
All Targets	Rhebl1	1.58178	0.0275985	1.55912	0.416347
All Targets	Ms4a3	1.58027	0.0121646	1.9149	0.332326
All Targets	Msrb2	1.57944	0.0035981	2.44393	0.203948
All Targets	Mrgprb2	1.5794	0.0355968	1.44859	0.446259
All Targets	Npas1	1.57877	0.0225815	1.64625	0.39612
All Targets	Mbl1	1.57735	0.0397847	1.40028	0.459139
All Targets	Tspan9	1.57725	0.0189104	1.7233	0.373855
All Targets	Lrp5	1.57686	0.00173245	2.76134	0.145014
All Targets	Olfr784	1.57391	0.002501	2.60189	0.177303
All Targets	Basp1	1.57144	3.37404e-05	4.47185	0.0117206
All Targets	Mgat4c	1.56779	0.00054532	3.26335	0.0789099
All Targets	Mro	1.56706	0.00274967	2.56072	0.185614
All Targets	Nt5c3	1.56668	0.000559644	3.25209	0.0793495
All Targets	Cgnl1	1.56596	0.0269024	1.57021	0.414039
All Targets	Cyp21a1	1.56457	0.0118185	1.92744	0.329788
All Targets	Gins2	1.56241	0.0279034	1.55434	0.416347
All Targets	Pcdhb11	1.5617	0.0168768	1.77271	0.365787
All Targets	Itgae	1.56152	0.0172987	1.76199	0.366393
All Targets	Mesp2	1.56053	0.039622	1.40206	0.459139
All Targets	Gem	1.56036	0.0140131	1.85347	0.346462
All Targets	Dapp1	1.55997	0.00652769	2.18524	0.262905
All Targets	Aqp6	1.55965	0.0116481	1.93374	0.329054
All Targets	Smok2a	1.55785	0.00476239	2.32217	0.238893
All Targets	Olfm2	1.55572	0.0326076	1.48668	0.436076
All Targets	Cybrd1	1.55398	0.00354612	2.45025	0.203948
All Targets	Yap1	1.55394	0.020795	1.68204	0.384744
All Targets	Sfrp1	1.5536	0.0357219	1.44707	0.446259
All Targets	Dbh	1.55323	0.0304629	1.51623	0.422793
All Targets	Dram2	1.55276	0.0158271	1.8006	0.361925
All Targets	Ndc80	1.55256	0.0269117	1.57006	0.414039
All Targets	Mindy4	1.55164	0.0407108	1.39029	0.459139
All Targets	Sorcs2	1.55113	0.00765483	2.11606	0.284395
All Targets	Osgepl1	1.55107	0.0484495	1.31471	0.484092
All Targets	Etfdh	1.54998	0.0204125	1.6901	0.382768
All Targets	Gjc3	1.54859	0.0159168	1.79814	0.361925
All Targets	Shisa5	1.54855	0.0350972	1.45473	0.444009
All Targets	Olfr1436	1.54824	0.0163863	1.78552	0.36256
All Targets	Ppp1r17	1.54814	0.0129776	1.88681	0.338318
All Targets	Tshz3	1.54731	0.000598874	3.22266	0.0808528
All Targets	Galnt17	1.54652	0.0136436	1.86507	0.344121
All Targets	Tpm4	1.54507	0.0151838	1.81862	0.358934
All Targets	Usp54	1.54284	0.0392744	1.40589	0.458606
All Targets	Ctnna3	1.54241	0.0261069	1.58324	0.411288
All Targets	Mynn	1.54181	0.00323149	2.4906	0.200592
All Targets	Cd33	1.54116	0.0251035	1.60027	0.407969
All Targets	Tacr3	1.53989	0.0383363	1.41639	0.454539
All Targets	Ajuba	1.53797	0.0468887	1.32893	0.47941
All Targets	Synj2	1.53763	0.00922686	2.03495	0.302375
All Targets	Chil4	1.53656	0.0131581	1.88081	0.339418
All Targets	Hsd3b3	1.53581	0.0184809	1.73328	0.370551
All Targets	Cyp2g1	1.5352	0.0345627	1.46139	0.443917
All Targets	Necab1	1.53509	0.00895074	2.04814	0.297537
All Targets	Sycp2l	1.53431	0.00888132	2.05152	0.296649
All Targets	Olfr915	1.53393	0.0433744	1.36277	0.469017
All Targets	Cc2d2a	1.53342	0.0161913	1.79072	0.361925
All Targets	Mlc1	1.53328	0.0289282	1.53868	0.418008
All Targets	Nt5c1b	1.53318	0.00599617	2.22213	0.254053
All Targets	Olfr1491	1.53228	0.0266927	1.57361	0.414039
All Targets	Pid1	1.53223	0.0495804	1.30469	0.48941
All Targets	Msantd5	1.53182	0.0207295	1.68341	0.384744
All Targets	Gucy1b1	1.53137	0.000106136	3.97414	0.0283609
All Targets	Acly	1.53042	0.0235658	1.62772	0.402133
All Targets	Fam161a	1.53039	0.0200202	1.69853	0.381187
All Targets	Car8	1.53011	0.0374113	1.427	0.450325
All Targets	Elavl4	1.52963	0.0219702	1.65817	0.391841
All Targets	Hk3	1.52875	0.0382879	1.41694	0.454539
All Targets	Tsacc	1.52827	0.0184379	1.73429	0.370551
All Targets	Tarm1	1.52784	0.0364647	1.43813	0.447463
All Targets	Cyp4f18	1.52764	0.0241021	1.61795	0.403979
All Targets	Fst	1.52729	0.012661	1.89753	0.336884
All Targets	Olfr1121	1.52697	0.00310374	2.50811	0.197539
All Targets	Khdc1a	1.52636	0.0113911	1.94343	0.32687
All Targets	Prpf4	1.52585	0.0237833	1.62373	0.402198
All Targets	Zw10	1.5254	0.0250496	1.6012	0.407693
All Targets	Ppa2	1.52426	0.00809411	2.09183	0.287641
All Targets	Aldh3b2	1.52414	0.0132999	1.87615	0.341595
All Targets	Olfr890	1.52403	0.032732	1.48503	0.436898
All Targets	Ak9	1.52326	0.00295964	2.52876	0.192499
All Targets	Prss47	1.5229	0.0364575	1.43821	0.447463
All Targets	Rhox4a	1.52274	0.0295994	1.52872	0.419542
All Targets	Tle2	1.52198	0.0154151	1.81205	0.359075
All Targets	Ambp	1.52189	0.0426411	1.37017	0.466758
All Targets	Cep85	1.52183	0.0403871	1.39376	0.459139
All Targets	Pcdhgb4	1.52154	0.00172303	2.76371	0.145014
All Targets	Acer2	1.51984	0.0394088	1.40441	0.458614
All Targets	Nipal1	1.519	0.0304952	1.51577	0.422793
All Targets	Il22ra1	1.51875	0.00110662	2.956	0.112927
All Targets	Defa2	1.51844	0.00555725	2.25514	0.251524
All Targets	Csf2ra	1.51757	0.0389809	1.40915	0.457853
All Targets	Gpr88	1.51608	5.23085e-05	4.28143	0.0173054
All Targets	Mfng	1.51602	0.0330194	1.48123	0.438628
All Targets	Olfr290	1.51523	0.0236348	1.62645	0.402133
All Targets	Olfr1099	1.51227	0.0345306	1.4618	0.443917
All Targets	Flt3	1.51226	0.0400603	1.39729	0.459139
All Targets	Mapkapk2	1.51212	0.0181329	1.74153	0.368742
All Targets	Psg27	1.51173	0.0180876	1.74262	0.368742
All Targets	C1qc	1.51081	0.00800514	2.09663	0.287641
All Targets	Muc5b	1.50982	0.0161541	1.79172	0.361925
All Targets	Ptprb	1.50895	0.0295625	1.52926	0.419542
All Targets	Tmem161b	1.50628	0.000476831	3.32164	0.0744446
All Targets	Amy1	1.50434	0.0245172	1.61053	0.405437
All Targets	Cldn16	1.50418	0.0294911	1.53031	0.419542
All Targets	Kcnk9	1.50363	0.019489	1.71021	0.376774
All Targets	Boc	1.50305	0.0110873	1.95517	0.324637
All Targets	Zfp182	1.50277	0.0482594	1.31642	0.483213
All Targets	Clec2l	1.50266	0.0204529	1.68924	0.38301
All Targets	Ppp1r26	1.50208	0.043099	1.36553	0.468225
All Targets	Spc24	1.50063	0.046601	1.3316	0.477907
All Targets	Olfr1228	1.50038	0.0317126	1.49877	0.431636
All Targets	Smim15	1.50031	0.0369014	1.43296	0.447812
All Targets	Dnase2b	1.50016	0.00583192	2.23419	0.253707
All Targets	Fxyd5	-1.50268	0.0150077	1.82368	0.356438
All Targets	Cnr1	-1.50498	0.0283208	1.54789	0.416347
All Targets	Mamld1	-1.50702	0.0110199	1.95782	0.324637
All Targets	Kcng3	-1.51477	0.000515459	3.28781	0.0769398
All Targets	Fndc4	-1.52585	0.013646	1.865	0.344121
All Targets	Prkch	-1.52597	0.00138027	2.86004	0.130468
All Targets	Fgd4	-1.53279	0.0157819	1.80184	0.361925
All Targets	Doc2a	-1.5336	0.0319539	1.49548	0.432667
All Targets	Gpr12	-1.53411	0.00215564	2.66642	0.162429
All Targets	Isl1	-1.54087	0.000195827	3.70813	0.0418618
All Targets	Cdh13	-1.542	0.00342026	2.46594	0.202271
All Targets	Tub	-1.55898	4.05052e-06	5.39249	0.00225128
All Targets	Cpne6	-1.55919	0.00746664	2.12687	0.280083
All Targets	Wnk4	-1.56152	0.0173343	1.76109	0.366393
All Targets	Lrpap1	-1.57275	0.000652729	3.18527	0.0839784
All Targets	Aopep	-1.57775	0.0014678	2.83333	0.134834
All Targets	Syt7	-1.59269	2.00593e-08	7.69768	3.48406e-05
All Targets	Klf8	-1.60233	0.0396415	1.40185	0.459139
All Targets	Htr4	-1.60323	0.025936	1.5861	0.410373
All Targets	Gpr26	-1.61073	0.0248413	1.60483	0.4067
All Targets	Drd3	-1.61435	0.0207518	1.68294	0.384744
All Targets	Hoxa6	-1.61766	0.0438203	1.35833	0.470032
All Targets	Wfs1	-1.61774	0.000136088	3.86618	0.0337669
All Targets	Trpc7	-1.62044	0.0354934	1.44985	0.446259
All Targets	Krt77	-1.63586	0.0462074	1.33529	0.475594
All Targets	Dgkz	-1.64271	0.00084874	3.07123	0.0979734
All Targets	Ssh3	-1.64673	0.00225896	2.64609	0.167852
All Targets	A930018O16Rik	-1.65541	0.0203241	1.69199	0.382563
All Targets	Rgs4	-1.67565	0.00806407	2.09345	0.287641
All Targets	Il20ra	-1.69426	0.0160832	1.79363	0.361925
All Targets	Adamts18	-1.69722	0.00139133	2.85657	0.130626
All Targets	Arc	-1.69916	0.0259478	1.5859	0.410373
All Targets	Zfp521	-1.70459	0.000352942	3.4523	0.0620775
All Targets	Strip2	-1.70487	0.00362091	2.44118	0.203948
All Targets	Ebf1	-1.71374	0.0102659	1.9886	0.316287
All Targets	Stmn2	-1.74828	0.00844903	2.07319	0.29212
All Targets	Ephb6	-1.75353	0.000689739	3.16132	0.0847669
All Targets	Stt3a	-1.76145	0.008443	2.0735	0.29212
All Targets	Onecut2	-1.76724	0.0121591	1.9151	0.332326
All Targets	Npy1r	-1.77484	0.00323304	2.49039	0.200592
All Targets	Nefl	-1.8178	0.0144867	1.83903	0.351904
All Targets	Egr2	-1.82804	0.0229631	1.63897	0.39884
All Targets	Nrg3	-1.82869	0.0005205	3.28358	0.0769398
All Targets	Sst	-1.8314	0.0319267	1.49585	0.432667
All Targets	Otof	-1.84296	0.00861975	2.06451	0.29212
All Targets	Sntg2	-1.84424	0.000738239	3.1318	0.0884296
All Targets	Gpr101	-1.87781	0.00893676	2.04882	0.297537
All Targets	Adra1a	-1.90301	0.000219277	3.65901	0.0435265
All Targets	Adra2b	-1.93225	0.00083089	3.08046	0.0970187
All Targets	Ccdc88c	-1.93844	1.88893e-06	5.72378	0.00124985
All Targets	Gmppa	-1.98477	5.10758e-09	8.29178	1.01386e-05
All Targets	Sox1	-1.98816	2.24064e-06	5.64963	0.00135364
All Targets	Ryr1	-2.00227	0.000445079	3.35156	0.070277
All Targets	Prkcg	-2.00711	0.000131148	3.88224	0.0337463
All Targets	Ltk	-2.04223	0.00103236	2.98617	0.111199
All Targets	Nrxn1	-2.22976	2.74955e-06	5.56074	0.00159188
All Targets	Arx	-2.24971	0.000684003	3.16494	0.0847669
All Targets	Fxyd7	-2.27343	0.000366062	3.43645	0.0627954
All Targets	Gnb4	-2.27455	6.77794e-06	5.1689	0.00325889
All Targets	Asic4	-2.30295	0.000129404	3.88805	0.0337463
All Targets	Ube2ql1	-2.40764	6.80157e-06	5.16739	0.00325889
All Targets	Cntnap3	-2.54507	4.43939e-06	5.35268	0.00237251
All Targets	Lingo2	-2.85457	3.48111e-05	4.45828	0.0117976
All Targets	Gfra1	-2.95429	0.0149917	1.82415	0.356438
All Targets	Dlk1	-2.99939	0.00260294	2.58454	0.180358
All Targets	Sstr4	-3.30087	0.000157145	3.8037	0.0376471
All Targets	Foxp2	-4.70384	0.00122844	2.91064	0.121058
All Targets	Chrm4	-6.4468	1.88932e-05	4.72369	0.00704387
All Targets	Slc35d3	-7.06157	1.81332e-06	5.74152	0.00124985
All Targets	Tac1	-7.55052	1.07575e-05	4.96829	0.00452955
All Targets	Pdyn	-8.81806	3.14136e-08	7.50288	4.84991e-05
All Targets	Drd1	-9.2881	8.97739e-08	7.04685	0.000113401

## Sheet: S2. 372genes_david_GO
Annotation Cluster 1	Enrichment Score: 4.589491864808925
Category	Term	Count	%	PValue	p-value(log10)	Genes	List Total	Pop Hits	Pop Total	Fold Enrichment	Bonferroni	Benjamini	FDR
GOTERM_CC_DIRECT	GO:0042734~presynaptic membrane	14	3.97727	6.8588e-07	6.16375	OPRD1, CHRNA4, CHRM4, NRXN1, NPY1R, GRIK3, HTR2A, ADRA1A, SYT7, IGSF21, ADORA2A, CNR1, DRD1, DRD2	346	201	29926	6.02427	0.000243458	3.04359e-05	2.77781e-05
GOTERM_BP_DIRECT	GO:0099171~presynaptic modulation of chemical synaptic transmission	7	1.98864	5.9316e-05	4.22683	PRKCG, ADORA2A, CHRNA4, DRD1, HTR2A, DRD2, ADRA1A	343	59	29775	10.2992	0.123539	0.00627619	0.0060926
GOTERM_CC_DIRECT	GO:0045211~postsynaptic membrane	12	3.40909	0.000418894	3.3779	OPRD1, ADORA2A, CLSTN2, CHRNA4, CHRM4, P2RY1, DRD1, HTR2A, TACR1, DRD2, ADRA1A, NRGN	346	278	29926	3.73344	0.138206	0.00826153	0.0075401
Annotation Cluster 2	Enrichment Score: 3.550358688254621
Category	Term	Count	%	PValue		Genes	List Total	Pop Hits	Pop Total	Fold Enrichment	Bonferroni	Benjamini	FDR
GOTERM_BP_DIRECT	GO:0042220~response to cocaine	8	2.27273	1.21899e-06	5.914	RGS4, ARC, CNR1, ELAVL4, TACR3, DRD1, DRD2, DRD3	343	48	29775	14.4679	0.00270615	0.000782271	0.000759387
GOTERM_BP_DIRECT	GO:0001975~response to amphetamine	7	1.98864	6.06928e-06	5.21686	RGS4, ADORA2A, TH, DRD1, DBH, DRD2, DRD3	343	40	29775	15.1913	0.0134014	0.00134859	0.00130914
GOTERM_BP_DIRECT	GO:0001963~synaptic transmission, dopaminergic	5	1.42045	3.61671e-05	4.44169	ADORA2A, TH, DRD1, DRD2, DRD3	343	17	29775	25.5316	0.0772537	0.00422965	0.00410592
GOTERM_BP_DIRECT	GO:0048148~behavioral response to cocaine	5	1.42045	0.000151541	3.81947	DRD1, HTR2A, DRD2, DRD3, CRHR1	343	24	29775	18.0849	0.28602	0.0124712	0.0121064
GOTERM_BP_DIRECT	GO:0008542~visual learning	7	1.98864	0.000301955	3.52006	TANC1, B3GAT1, DRD1, DBH, DRD2, DRD3, CRHR1	343	79	29775	7.69181	0.48898	0.0216434	0.0210102
GOTERM_BP_DIRECT	GO:0060160~negative regulation of dopamine receptor signaling pathway	3	0.852273	0.000777334	3.10939	RGS4, DRD2, DRD3	343	4	29775	65.1057	0.822483	0.0442881	0.0429926
GOTERM_BP_DIRECT	GO:0060134~prepulse inhibition	4	1.13636	0.0014812		ADORA2A, NRXN1, DRD2, DRD3	343	20	29775	17.3615	0.962937	0.070026	0.0679776
GOTERM_MF_DIRECT	GO:0035240~dopamine binding	3	0.852273	0.00277963		TH, DRD1, DRD2	343	7	29110	36.3723	0.843361	0.125264	0.122447
GOTERM_BP_DIRECT	GO:0060158~phospholipase C-activating dopamine receptor signaling pathway	3	0.852273	0.0044898		DRD1, DRD2, DRD3	343	9	29775	28.9359	0.999955	0.139239	0.135165
GOTERM_BP_DIRECT	GO:0007212~G protein-coupled dopamine receptor signaling pathway	3	0.852273	0.0178261		DRD1, DRD2, DRD3	343	18	29775	14.4679	1	0.330079	0.320423
Annotation Cluster 3	Enrichment Score: 3.107365970707854
Category	Term	Count	%	PValue		Genes	List Total	Pop Hits	Pop Total	Fold Enrichment	Bonferroni	Benjamini	FDR
GOTERM_BP_DIRECT	GO:0014059~regulation of dopamine secretion	5	1.42045	5.78408e-05	4.23777	CHRNA4, HTR2A, DRD2, DRD3, SYT7	343	19	29775	22.8441	0.12066	0.00627619	0.0060926
GOTERM_BP_DIRECT	GO:0048148~behavioral response to cocaine	5	1.42045	0.000151541	3.81947	DRD1, HTR2A, DRD2, DRD3, CRHR1	343	24	29775	18.0849	0.28602	0.0124712	0.0121064
GOTERM_BP_DIRECT	GO:0051967~negative regulation of synaptic transmission, glutamatergic	4	1.13636	0.000497726	3.30301	GRIK3, HTR2A, DRD2, DRD3	343	14	29775	24.8022	0.669358	0.0315985	0.0306741
GOTERM_BP_DIRECT	GO:0043491~phosphatidylinositol 3-kinase/protein kinase B signal transduction	4	1.13636	0.0852673		IGF1, HTR2A, DRD2, DRD3	343	90	29775	3.85811	1	0.748769	0.726865
Annotation Cluster 4	Enrichment Score: 2.5865695584509254
Category	Term	Count	%	PValue		Genes	List Total	Pop Hits	Pop Total	Fold Enrichment	Bonferroni	Benjamini	FDR
GOTERM_BP_DIRECT	GO:0007268~chemical synaptic transmission	10	2.84091	8.94051e-05	4.04864	PRKCG, CHRM4, NRXN1, CHAT, PENK, HTR2C, HTR2A, PDYN, TAC1, HTR4	343	157	29775	5.52915	0.18025	0.0076407	0.00741718
GOTERM_BP_DIRECT	GO:0007187~G protein-coupled receptor signaling pathway, coupled to cyclic nucleotide second messenger	5	1.42045	0.000281616	3.55034	CHRM4, HTR2C, DRD1, HTR2A, HTR4	343	28	29775	15.5014	0.465338	0.0208583	0.0202482
GOTERM_MF_DIRECT	GO:0004993~G protein-coupled serotonin receptor activity	4	1.13636	0.00239113		CHRM4, HTR2C, HTR2A, HTR4	343	23	29110	14.7598	0.79697	0.125264	0.122447
GOTERM_BP_DIRECT	GO:0098664~G protein-coupled serotonin receptor signaling pathway	3	0.852273	0.0035187		HTR2C, HTR2A, HTR4	343	8	29775	32.5528	0.999605	0.121365	0.117815
GOTERM_MF_DIRECT	GO:0099589~serotonin receptor activity	3	0.852273	0.00469155		HTR2C, HTR2A, HTR4	343	9	29110	28.2896	0.956366	0.173848	0.169938
GOTERM_MF_DIRECT	GO:0051378~serotonin binding	3	0.852273	0.0130623		HTR2C, HTR2A, HTR4	343	15	29110	16.9738	0.999843	0.294777	0.288148
GOTERM_MF_DIRECT	GO:0030594~neurotransmitter receptor activity	3	0.852273	0.0603493		HTR2C, HTR2A, HTR4	343	34	29110	7.48842	1	0.591955	0.578643
Annotation Cluster 5	Enrichment Score: 2.562537957268346
Category	Term	Count	%	PValue		Genes	List Total	Pop Hits	Pop Total	Fold Enrichment	Bonferroni	Benjamini	FDR
GOTERM_BP_DIRECT	GO:0032230~positive regulation of synaptic transmission, GABAergic	5	1.42045	7.16478e-05	4.1448	ADORA2A, NRXN1, TACR1, TAC1, ADRA1A	343	20	29775	21.7019	0.147241	0.00674195	0.00654473
GOTERM_BP_DIRECT	GO:0008217~regulation of blood pressure	7	1.98864	0.000420909	3.37581	GUCY1A1, WNK4, NPY1R, LRP5, TACR1, TAC1, ADRA1A	343	84	29775	7.23397	0.607758	0.0283412	0.0275121
GOTERM_BP_DIRECT	GO:0007204~positive regulation of cytosolic calcium ion concentration	8	2.27273	0.00451178		GLP1R, P2RY1, HTR2A, TACR1, TAC1, GPR6, ADRA1A, CRHR1	343	177	29775	3.92351	0.999957	0.139239	0.135165
GOTERM_BP_DIRECT	GO:0045760~positive regulation of action potential	3	0.852273	0.00675609		TACR1, TAC1, ADRA1A	343	11	29775	23.6748	1	0.180868	0.175577
GOTERM_BP_DIRECT	GO:0009725~response to hormone	3	0.852273	0.167446		TACR1, TAC1, ADRA1A	343	64	29775	4.06911	1	0.987055	0.958181
Annotation Cluster 6	Enrichment Score: 2.3506530000487027
Category	Term	Count	%	PValue		Genes	List Total	Pop Hits	Pop Total	Fold Enrichment	Bonferroni	Benjamini	FDR
GOTERM_BP_DIRECT	GO:0046085~adenosine metabolic process	4	1.13636	0.000169785	3.7701	NT5E, NT5C1B, ADK, NT5C3	343	10	29775	34.723	0.314402	0.0134736	0.0130795
GOTERM_MF_DIRECT	GO:0106411~XMP 5'-nucleosidase activity	3	0.852273	0.00277963		NT5E, NT5C1B, NT5C3	343	7	29110	36.3723	0.843361	0.125264	0.122447
GOTERM_MF_DIRECT	GO:0008253~5'-nucleotidase activity	3	0.852273	0.00705725		NT5E, NT5C1B, NT5C3	343	11	29110	23.146	0.991056	0.224152	0.219111
GOTERM_MF_DIRECT	GO:0000166~nucleotide binding	4	1.13636	0.118814		ACLY, NT5E, NT5C1B, NT5C3	343	102	29110	3.32819	1	0.829826	0.811165
Annotation Cluster 7	Enrichment Score: 1.9142842276822305
Category	Term	Count	%	PValue		Genes	List Total	Pop Hits	Pop Total	Fold Enrichment	Bonferroni	Benjamini	FDR
GOTERM_MF_DIRECT	GO:0000981~DNA-binding transcription factor activity, RNA polymerase II-specific	26	7.38636	0.00161556		ASCL5, MESP2, TSHZ3, ONECUT2, ARX, ZFP81, NPAS1, BARX2, SOX2, ZFP182, SOX18, SOHLH2, E2F2, MSC, HOXA6, MYOG, EGR2, NKX6-2, EBF1, EBF4, ISL1, KLF3, KLF8, ZFP65, SP9, LHX8	343	1113	29110	1.98256	0.659328	0.119731	0.117039
GOTERM_MF_DIRECT	GO:1990837~sequence-specific double-stranded DNA binding	16	4.54545	0.00233882		MYOG, MESP2, EGR2, NKX6-2, ONECUT2, ARX, ISL1, KLF3, BARX2, SOX18, SOHLH2, E2F2, MSC, HOXA6, SP9, LHX8	343	549	29110	2.47341	0.789754	0.125264	0.122447
GOTERM_MF_DIRECT	GO:0000978~RNA polymerase II cis-regulatory region sequence-specific DNA binding	26	7.38636	0.00343227		ASCL5, YAP1, MESP2, ONECUT2, ARX, MYNN, ZFP81, SOX2, SOX1, ZFP182, SOX18, SOHLH2, E2F2, MSC, HOXA6, MYOG, EGR2, NKX6-2, EBF1, EBF4, ISL1, KLF3, FOXP2, KLF8, ZFP65, SP9	343	1178	29110	1.87317	0.898716	0.143083	0.139865
GOTERM_MF_DIRECT	GO:0001228~DNA-binding transcription activator activity, RNA polymerase II-specific	16	4.54545	0.00375114		ASCL5, MYOG, MESP2, EGR2, ONECUT2, RHOX4A, ARX, EBF1, EBF4, ISL1, BARX2, SOX2, SOX1, SOX18, SOHLH2, E2F2	343	578	29110	2.34931	0.918157	0.147177	0.143867
GOTERM_BP_DIRECT	GO:0006357~regulation of transcription by RNA polymerase II	31	8.80682	0.00787796		ASCL5, MESP2, TSHZ3, ONECUT2, ARX, MYNN, ZFP81, ZFP608, NPAS1, BARX2, SOX2, ZFP182, SOHLH2, E2F2, DPF3, MSC, HOXA6, EGR2, NKX6-2, RHOX4A, EBF1, EBF4, KLF3, SSH3, FOXP2, KLF8, ZFP65, GNAS, MAMLD1, SP9, LHX8	343	1632	29775	1.64892	1	0.198918	0.1931
GOTERM_MF_DIRECT	GO:0000977~RNA polymerase II transcription regulatory region sequence-specific DNA binding	12	3.40909	0.0101356		ASCL5, MYOG, SOHLH2, ARX, ZFP81, E2F2, EBF4, MSC, KLF3, BARX2, NPAS1, LHX8	343	413	29110	2.46592	0.998869	0.293932	0.287322
GOTERM_MF_DIRECT	GO:0003700~DNA-binding transcription factor activity	12	3.40909	0.0871781		SOX2, MYOG, MESP2, EGR2, NKX6-2, ONECUT2, SOX18, EBF1, E2F2, EBF4, BARX2, FOXP2	343	586	29110	1.73793	1	0.736048	0.719495
GOTERM_MF_DIRECT	GO:0043565~sequence-specific DNA binding	10	2.84091	0.113791		SOX2, MYOG, EGR2, NKX6-2, SOX1, SOX18, E2F2, BARX2, ISL1, FOXP2	343	478	29110	1.7755	1	0.824987	0.806434
GOTERM_MF_DIRECT	GO:0003677~DNA binding	23	6.53409	0.15332		EGR2, NKX6-2, ZFP521, TSHZ3, RHOX4A, EBF1, MYNN, EBF4, ISL1, KLF3, BARX2, NPAS1, FOXP2, SOX2, KLF8, HELZ2, SOX1, ZFP182, SOX18, NOSTRIN, DNA2, SP9, LHX8	343	1480	29110	1.31891	1	0.913076	0.892542
Annotation Cluster 8	Enrichment Score: 1.832202961127221
Category	Term	Count	%	PValue		Genes	List Total	Pop Hits	Pop Total	Fold Enrichment	Bonferroni	Benjamini	FDR
GOTERM_MF_DIRECT	GO:0004698~calcium,diacylglycerol-dependent serine/threonine kinase activity	3	0.852273	0.0130623		PRKCG, PRKCH, PRKD1	343	15	29110	16.9738	0.999843	0.294777	0.288148
GOTERM_MF_DIRECT	GO:0004699~diacylglycerol-dependent, calcium-independent serine/threonine kinase activity	3	0.852273	0.0130623		PRKCG, PRKCH, PRKD1	343	15	29110	16.9738	0.999843	0.294777	0.288148
GOTERM_MF_DIRECT	GO:0004697~diacylglycerol-dependent serine/threonine kinase activity	3	0.852273	0.0148135		PRKCG, PRKCH, PRKD1	343	16	29110	15.9129	0.999952	0.294777	0.288148
GOTERM_CC_DIRECT	GO:0005911~cell-cell junction	8	2.27273	0.0185563		PRKCG, YAP1, PRKCH, MLC1, PTPRM, CTNNA3, PRKD1, AJUBA	346	232	29926	2.98246	0.998705	0.164687	0.150306
Annotation Cluster 9	Enrichment Score: 1.6783920301429451
Category	Term	Count	%	PValue		Genes	List Total	Pop Hits	Pop Total	Fold Enrichment	Bonferroni	Benjamini	FDR
GOTERM_BP_DIRECT	GO:0060070~canonical Wnt signaling pathway	6	1.70455	0.00958522		YAP1, SFRP1, LRP5, WNT7A, ISL1, WNT2	343	112	29775	4.65041	1	0.219571	0.213148
GOTERM_MF_DIRECT	GO:0005109~frizzled binding	4	1.13636	0.0140229		SFRP1, CCDC88C, WNT7A, WNT2	343	43	29110	7.89477	0.999918	0.294777	0.288148
GOTERM_BP_DIRECT	GO:0071560~cellular response to transforming growth factor beta stimulus	4	1.13636	0.0686096		SFRP1, PENK, WNT7A, WNT2	343	82	29775	4.23452	1	0.663706	0.644291
Annotation Cluster 10	Enrichment Score: 1.6337674129706707
Category	Term	Count	%	PValue		Genes	List Total	Pop Hits	Pop Total	Fold Enrichment	Bonferroni	Benjamini	FDR
GOTERM_CC_DIRECT	GO:0043235~receptor complex	10	2.84091	0.000870566		ALK, NTRK1, LTK, PTPRB, FLT3, LRP5, GFRA1, GPR84, GPR101, PLXDC1	346	213	29926	4.06063	0.265955	0.0140478	0.0128211
GOTERM_MF_DIRECT	GO:0005005~transmembrane-ephrin receptor activity	5	1.42045	0.00281702		ALK, NTRK1, EPHB6, LTK, FLT3	343	50	29110	8.48688	0.847224	0.125264	0.122447
GOTERM_BP_DIRECT	GO:0038063~collagen-activated tyrosine kinase receptor signaling pathway	5	1.42045	0.00473704		ALK, NTRK1, LTK, TSPAN9, FLT3	343	59	29775	7.35657	0.999974	0.144188	0.13997
GOTERM_BP_DIRECT	GO:0048013~ephrin receptor signaling pathway	5	1.42045	0.0104779		ALK, NTRK1, EPHB6, LTK, FLT3	343	74	29775	5.86538	1	0.232819	0.226008
GOTERM_MF_DIRECT	GO:0004714~transmembrane receptor protein tyrosine kinase activity	4	1.13636	0.0115191		ALK, NTRK1, LTK, FLT3	343	40	29110	8.48688	0.999554	0.294777	0.288148
GOTERM_BP_DIRECT	GO:0048009~insulin-like growth factor receptor signaling pathway	5	1.42045	0.0142386		ALK, NTRK1, LTK, FLT3, IGF1	343	81	29775	5.35849	1	0.290259	0.281768
GOTERM_BP_DIRECT	GO:0038083~peptidyl-tyrosine autophosphorylation	3	0.852273	0.0159652		ALK, NTRK1, LTK	343	17	29775	15.319	1	0.310703	0.301614
GOTERM_BP_DIRECT	GO:0036323~vascular endothelial growth factor receptor-1 signaling pathway	4	1.13636	0.018749		ALK, NTRK1, LTK, FLT3	343	49	29775	7.08633	1	0.3443	0.334229
GOTERM_BP_DIRECT	GO:0035790~platelet-derived growth factor receptor-alpha signaling pathway	4	1.13636	0.0197799		ALK, NTRK1, LTK, FLT3	343	50	29775	6.94461	1	0.357325	0.346873
GOTERM_MF_DIRECT	GO:0005004~GPI-linked ephrin receptor activity	4	1.13636	0.0198875		ALK, NTRK1, LTK, FLT3	343	49	29110	6.92807	0.999998	0.294777	0.288148
GOTERM_MF_DIRECT	GO:0036332~placental growth factor receptor activity	4	1.13636	0.0198875		ALK, NTRK1, LTK, FLT3	343	49	29110	6.92807	0.999998	0.294777	0.288148
GOTERM_MF_DIRECT	GO:0005008~hepatocyte growth factor receptor activity	4	1.13636	0.0198875		ALK, NTRK1, LTK, FLT3	343	49	29110	6.92807	0.999998	0.294777	0.288148
GOTERM_MF_DIRECT	GO:0038062~protein tyrosine kinase collagen receptor activity	4	1.13636	0.0198875		ALK, NTRK1, LTK, FLT3	343	49	29110	6.92807	0.999998	0.294777	0.288148
GOTERM_MF_DIRECT	GO:0005010~insulin-like growth factor receptor activity	4	1.13636	0.0198875		ALK, NTRK1, LTK, FLT3	343	49	29110	6.92807	0.999998	0.294777	0.288148
GOTERM_MF_DIRECT	GO:0005011~macrophage colony-stimulating factor receptor activity	4	1.13636	0.0198875		ALK, NTRK1, LTK, FLT3	343	49	29110	6.92807	0.999998	0.294777	0.288148
GOTERM_MF_DIRECT	GO:0005018~platelet-derived growth factor alpha-receptor activity	4	1.13636	0.0198875		ALK, NTRK1, LTK, FLT3	343	49	29110	6.92807	0.999998	0.294777	0.288148
GOTERM_MF_DIRECT	GO:0005019~platelet-derived growth factor beta-receptor activity	4	1.13636	0.0198875		ALK, NTRK1, LTK, FLT3	343	49	29110	6.92807	0.999998	0.294777	0.288148
GOTERM_MF_DIRECT	GO:0005020~stem cell factor receptor activity	4	1.13636	0.0198875		ALK, NTRK1, LTK, FLT3	343	49	29110	6.92807	0.999998	0.294777	0.288148
GOTERM_MF_DIRECT	GO:0060175~brain-derived neurotrophic factor receptor activity	4	1.13636	0.0198875		ALK, NTRK1, LTK, FLT3	343	49	29110	6.92807	0.999998	0.294777	0.288148
GOTERM_MF_DIRECT	GO:0008288~boss receptor activity	4	1.13636	0.0198875		ALK, NTRK1, LTK, FLT3	343	49	29110	6.92807	0.999998	0.294777	0.288148
GOTERM_BP_DIRECT	GO:0038145~macrophage colony-stimulating factor signaling pathway	4	1.13636	0.0208416		ALK, NTRK1, LTK, FLT3	343	51	29775	6.80844	1	0.36349	0.352857
GOTERM_MF_DIRECT	GO:0005007~fibroblast growth factor receptor activity	4	1.13636	0.0209771		ALK, NTRK1, LTK, FLT3	343	50	29110	6.7895	0.999999	0.297696	0.291002
GOTERM_BP_DIRECT	GO:0038109~Kit signaling pathway	4	1.13636	0.0219339		ALK, NTRK1, LTK, FLT3	343	52	29775	6.67751	1	0.372039	0.361156
GOTERM_MF_DIRECT	GO:0005006~epidermal growth factor receptor activity	4	1.13636	0.0220989		ALK, NTRK1, LTK, FLT3	343	51	29110	6.65638	1	0.305505	0.298635
GOTERM_BP_DIRECT	GO:0035791~platelet-derived growth factor receptor-beta signaling pathway	4	1.13636	0.023057		ALK, NTRK1, LTK, FLT3	343	53	29775	6.55152	1	0.388126	0.376772
GOTERM_MF_DIRECT	GO:0005021~vascular endothelial growth factor receptor activity	4	1.13636	0.0232528		ALK, NTRK1, LTK, FLT3	343	52	29110	6.52837	1	0.305505	0.298635
GOTERM_BP_DIRECT	GO:0031547~brain-derived neurotrophic factor receptor signaling pathway	4	1.13636	0.0253953		ALK, NTRK1, LTK, FLT3	343	55	29775	6.31328	1	0.417988	0.405761
GOTERM_BP_DIRECT	GO:0048012~hepatocyte growth factor receptor signaling pathway	4	1.13636	0.0266105		ALK, NTRK1, LTK, FLT3	343	56	29775	6.20054	1	0.422347	0.409992
GOTERM_BP_DIRECT	GO:0007169~cell surface receptor protein tyrosine kinase signaling pathway	5	1.42045	0.0283823		ALK, NTRK1, LTK, FLT3, GFRA1	343	100	29775	4.34038	1	0.43208	0.419441
GOTERM_BP_DIRECT	GO:0007275~multicellular organism development	4	1.13636	0.0304397		ALK, NTRK1, LTK, FLT3	343	59	29775	5.88526	1	0.450913	0.437722
GOTERM_MF_DIRECT	GO:0005009~insulin receptor activity	4	1.13636	0.0322284		ALK, NTRK1, LTK, FLT3	343	59	29110	5.75382	1	0.405591	0.39647
GOTERM_BP_DIRECT	GO:0038084~vascular endothelial growth factor signaling pathway	4	1.13636	0.0331447		ALK, NTRK1, LTK, FLT3	343	61	29775	5.6923	1	0.467241	0.453573
GOTERM_MF_DIRECT	GO:0035401~histone H3Y41 kinase activity	5	1.42045	0.0469798		ALK, NTRK1, LTK, FLT3, BTK	343	115	29110	3.68995	1	0.49739	0.486204
GOTERM_MF_DIRECT	GO:0140801~histone H2AXY142 kinase activity	5	1.42045	0.0469798		ALK, NTRK1, LTK, FLT3, BTK	343	115	29110	3.68995	1	0.49739	0.486204
GOTERM_BP_DIRECT	GO:0007173~epidermal growth factor receptor signaling pathway	4	1.13636	0.0964661		ALK, NTRK1, LTK, FLT3	343	95	29775	3.65506	1	0.772721	0.750116
GOTERM_MF_DIRECT	GO:0004713~protein tyrosine kinase activity	4	1.13636	0.10148		ALK, NTRK1, FLT3, BTK	343	95	29110	3.57342	1	0.787058	0.769358
GOTERM_BP_DIRECT	GO:0008543~fibroblast growth factor receptor signaling pathway	4	1.13636	0.123028		ALK, NTRK1, LTK, FLT3	343	106	29775	3.27576	1	0.865092	0.839786
GOTERM_BP_DIRECT	GO:0008286~insulin receptor signaling pathway	4	1.13636	0.18266		ALK, NTRK1, LTK, FLT3	343	128	29775	2.71274	1	1	0.971184
GOTERM_BP_DIRECT	GO:0046777~protein autophosphorylation	4	1.13636	0.245152		ALK, NTRK1, FLT3, PRKD1	343	149	29775	2.3304	1	1	0.971184
Annotation Cluster 11	Enrichment Score: 1.6251561713416096
Category	Term	Count	%	PValue		Genes	List Total	Pop Hits	Pop Total	Fold Enrichment	Bonferroni	Benjamini	FDR
GOTERM_MF_DIRECT	GO:0005109~frizzled binding	4	1.13636	0.0140229		SFRP1, CCDC88C, WNT7A, WNT2	343	43	29110	7.89477	0.999918	0.294777	0.288148
GOTERM_BP_DIRECT	GO:0060071~Wnt signaling pathway, planar cell polarity pathway	3	0.852273	0.0218064		SFRP1, CCDC88C, WNT7A	343	20	29775	13.0211	1	0.372039	0.361156
GOTERM_BP_DIRECT	GO:0035567~non-canonical Wnt signaling pathway	3	0.852273	0.0435624		SFRP1, CCDC88C, WNT7A	343	29	29775	8.98009	1	0.533768	0.518154
Annotation Cluster 12	Enrichment Score: 1.3884224709806987
Category	Term	Count	%	PValue		Genes	List Total	Pop Hits	Pop Total	Fold Enrichment	Bonferroni	Benjamini	FDR
GOTERM_MF_DIRECT	GO:0045296~cadherin binding	6	1.70455	0.00240784		PTPRB, PTPRO, CDH13, PTPRM, CTNNA3, FXYD5	343	79	29110	6.44573	0.799222	0.125264	0.122447
GOTERM_MF_DIRECT	GO:0004726~non-membrane spanning protein tyrosine phosphatase activity	4	1.13636	0.0808533		PTPRB, PTPRO, PTPRM, SSH3	343	86	29110	3.94739	1	0.6914	0.675851
GOTERM_MF_DIRECT	GO:0140793~histone H2AXY142 phosphatase activity	4	1.13636	0.0808533		PTPRB, PTPRO, PTPRM, SSH3	343	86	29110	3.94739	1	0.6914	0.675851
GOTERM_MF_DIRECT	GO:0030946~protein tyrosine phosphatase activity, metal-dependent	4	1.13636	0.0808533		PTPRB, PTPRO, PTPRM, SSH3	343	86	29110	3.94739	1	0.6914	0.675851
GOTERM_MF_DIRECT	GO:0004725~protein tyrosine phosphatase activity	4	1.13636	0.0897772		PTPRB, PTPRO, PTPRM, SSH3	343	90	29110	3.77195	1	0.739276	0.722651
Annotation Cluster 13	Enrichment Score: 1.373816457149437
Category	Term	Count	%	PValue		Genes	List Total	Pop Hits	Pop Total	Fold Enrichment	Bonferroni	Benjamini	FDR
GOTERM_BP_DIRECT	GO:0032760~positive regulation of tumor necrosis factor production	7	1.98864	0.00291304		IL6, IL23A, MAPKAPK2, BTK, NOD1, FCGR2B, ISL1	343	122	29775	4.98076	0.998474	0.109708	0.106499
GOTERM_BP_DIRECT	GO:0032755~positive regulation of interleukin-6 production	4	1.13636	0.14116		IL6, BTK, NOD1, ISL1	343	113	29775	3.07283	1	0.919819	0.892911
GOTERM_BP_DIRECT	GO:0032731~positive regulation of interleukin-1 beta production	3	0.852273	0.183862		IL6, NOD1, ISL1	343	68	29775	3.82975	1	1	0.971184
Annotation Cluster 14	Enrichment Score: 1.0462137381879721
Category	Term	Count	%	PValue		Genes	List Total	Pop Hits	Pop Total	Fold Enrichment	Bonferroni	Benjamini	FDR
GOTERM_MF_DIRECT	GO:0020037~heme binding	7	1.98864	0.0269286		GUCY1A1, GUCY1B1, CYP4F18, AMBP, CYP21A1, CYP4A10, CYP2G1	343	193	29110	3.07814	1	0.34541	0.337643
GOTERM_MF_DIRECT	GO:0004497~monooxygenase activity	4	1.13636	0.0808533		CYP4F18, TH, CYP21A1, CYP4A10	343	86	29110	3.94739	1	0.6914	0.675851
GOTERM_MF_DIRECT	GO:0008392~arachidonate epoxygenase activity	3	0.852273	0.109219		CYP4F18, CYP4A10, CYP2G1	343	48	29110	5.3043	1	0.824987	0.806434
GOTERM_MF_DIRECT	GO:0016705~oxidoreductase activity, acting on paired donors, with incorporation or reduction of molecular oxygen	3	0.852273	0.124621		CYP4F18, CYP21A1, CYP4A10	343	52	29110	4.89628	1	0.839621	0.820739
GOTERM_MF_DIRECT	GO:0005506~iron ion binding	5	1.42045	0.198213		CYP4F18, TH, CYP21A1, CYP4A10, CYP2G1	343	195	29110	2.17612	1	1	0.978979
Annotation Cluster 15	Enrichment Score: 0.6118087766951286
Category	Term	Count	%	PValue		Genes	List Total	Pop Hits	Pop Total	Fold Enrichment	Bonferroni	Benjamini	FDR
GOTERM_MF_DIRECT	GO:0004672~protein kinase activity	10	2.84091	0.0144495		PRKCG, SMOK2A, LTK, PRKCH, CCL5, MAPKAPK2, WNK4, BMP2K, PRKD1, TRIB2	343	322	29110	2.63568	0.999938	0.294777	0.288148
GOTERM_BP_DIRECT	GO:0006468~protein phosphorylation	9	2.55682	0.0436305		NTRK1, RPS6KA4, PRKCH, FLT3, MAPKAPK2, BTK, WNK4, PRKG2, DRD1	343	340	29775	2.29785	1	0.533768	0.518154
GOTERM_MF_DIRECT	GO:0106310~protein serine kinase activity	9	2.55682	0.0684762		PRKCG, RPS6KA4, SMOK2A, PRKCH, MAPKAPK2, WNK4, BMP2K, PRKG2, PRKD1	343	366	29110	2.08694	1	0.625666	0.611596
GOTERM_MF_DIRECT	GO:0004674~protein serine/threonine kinase activity	9	2.55682	0.113081		PRKCG, RPS6KA4, SMOK2A, PRKCH, MAPKAPK2, WNK4, BMP2K, PRKG2, PRKD1	343	409	29110	1.86753	1	0.824987	0.806434
GOTERM_MF_DIRECT	GO:0072354~histone H3T3 kinase activity	5	1.42045	0.338024		RPS6KA4, SMOK2A, MAPKAPK2, WNK4, BMP2K	343	250	29110	1.69738	1	1	0.978979
GOTERM_MF_DIRECT	GO:0072371~histone H2AS121 kinase activity	5	1.42045	0.338024		RPS6KA4, SMOK2A, MAPKAPK2, WNK4, BMP2K	343	250	29110	1.69738	1	1	0.978979
GOTERM_MF_DIRECT	GO:0035175~histone H3S10 kinase activity	5	1.42045	0.338024		RPS6KA4, SMOK2A, MAPKAPK2, WNK4, BMP2K	343	250	29110	1.69738	1	1	0.978979
GOTERM_MF_DIRECT	GO:0072518~Rho-dependent protein serine/threonine kinase activity	5	1.42045	0.338024		RPS6KA4, SMOK2A, MAPKAPK2, WNK4, BMP2K	343	250	29110	1.69738	1	1	0.978979
GOTERM_MF_DIRECT	GO:0035979~histone H2AXS139 kinase activity	5	1.42045	0.338024		RPS6KA4, SMOK2A, MAPKAPK2, WNK4, BMP2K	343	250	29110	1.69738	1	1	0.978979
GOTERM_MF_DIRECT	GO:0140823~histone H2BS36 kinase activity	5	1.42045	0.338024		RPS6KA4, SMOK2A, MAPKAPK2, WNK4, BMP2K	343	250	29110	1.69738	1	1	0.978979
GOTERM_MF_DIRECT	GO:0140855~histone H3S57 kinase activity	5	1.42045	0.338024		RPS6KA4, SMOK2A, MAPKAPK2, WNK4, BMP2K	343	250	29110	1.69738	1	1	0.978979
GOTERM_MF_DIRECT	GO:1990244~histone H2AT120 kinase activity	5	1.42045	0.338024		RPS6KA4, SMOK2A, MAPKAPK2, WNK4, BMP2K	343	250	29110	1.69738	1	1	0.978979
GOTERM_MF_DIRECT	GO:0044022~histone H3S28 kinase activity	5	1.42045	0.338024		RPS6KA4, SMOK2A, MAPKAPK2, WNK4, BMP2K	343	250	29110	1.69738	1	1	0.978979
GOTERM_MF_DIRECT	GO:0044023~histone H4S1 kinase activity	5	1.42045	0.338024		RPS6KA4, SMOK2A, MAPKAPK2, WNK4, BMP2K	343	250	29110	1.69738	1	1	0.978979
GOTERM_MF_DIRECT	GO:0044024~histone H2AS1 kinase activity	5	1.42045	0.338024		RPS6KA4, SMOK2A, MAPKAPK2, WNK4, BMP2K	343	250	29110	1.69738	1	1	0.978979
GOTERM_MF_DIRECT	GO:0044025~histone H2BS14 kinase activity	5	1.42045	0.338024		RPS6KA4, SMOK2A, MAPKAPK2, WNK4, BMP2K	343	250	29110	1.69738	1	1	0.978979
GOTERM_MF_DIRECT	GO:0004676~3-phosphoinositide-dependent protein kinase activity	5	1.42045	0.338024		RPS6KA4, SMOK2A, MAPKAPK2, WNK4, BMP2K	343	250	29110	1.69738	1	1	0.978979
GOTERM_MF_DIRECT	GO:0004677~DNA-dependent protein kinase activity	5	1.42045	0.338024		RPS6KA4, SMOK2A, MAPKAPK2, WNK4, BMP2K	343	250	29110	1.69738	1	1	0.978979
GOTERM_MF_DIRECT	GO:0004694~eukaryotic translation initiation factor 2alpha kinase activity	5	1.42045	0.338024		RPS6KA4, SMOK2A, MAPKAPK2, WNK4, BMP2K	343	250	29110	1.69738	1	1	0.978979
GOTERM_MF_DIRECT	GO:0004711~ribosomal protein S6 kinase activity	5	1.42045	0.338024		RPS6KA4, SMOK2A, MAPKAPK2, WNK4, BMP2K	343	250	29110	1.69738	1	1	0.978979
GOTERM_MF_DIRECT	GO:0140857~histone H3T45 kinase activity	5	1.42045	0.340584		RPS6KA4, SMOK2A, MAPKAPK2, WNK4, BMP2K	343	251	29110	1.69061	1	1	0.978979
GOTERM_MF_DIRECT	GO:0035402~histone H3T11 kinase activity	5	1.42045	0.345856		RPS6KA4, SMOK2A, MAPKAPK2, WNK4, BMP2K	343	252	29110	1.6839	1	1	0.978979
GOTERM_MF_DIRECT	GO:0035403~histone H3T6 kinase activity	5	1.42045	0.345856		RPS6KA4, SMOK2A, MAPKAPK2, WNK4, BMP2K	343	252	29110	1.6839	1	1	0.978979
GOTERM_MF_DIRECT	GO:0004679~AMP-activated protein kinase activity	5	1.42045	0.358792		RPS6KA4, SMOK2A, MAPKAPK2, WNK4, BMP2K	343	257	29110	1.65114	1	1	0.978979
Annotation Cluster 16	Enrichment Score: 0.5928387968597424
Category	Term	Count	%	PValue		Genes	List Total	Pop Hits	Pop Total	Fold Enrichment	Bonferroni	Benjamini	FDR
GOTERM_CC_DIRECT	GO:0005667~transcription regulator complex	7	1.98864	0.149627		SOX2, YAP1, TLE2, SOX18, BARX2, ISL1, AJUBA	346	310	29926	1.95303	1	0.709405	0.647457
GOTERM_MF_DIRECT	GO:0000976~transcription cis-regulatory region binding	6	1.70455	0.225177		SOX2, YAP1, EGR2, SOX18, BASP1, ISL1	343	276	29110	1.84497	1	1	0.978979
GOTERM_MF_DIRECT	GO:0003682~chromatin binding	8	2.27273	0.494254		SOX2, YAP1, EGR2, TSHZ3, ARX, BARX2, ISL1, AJUBA	343	565	29110	1.20168	1	1	0.978979
Annotation Cluster 17	Enrichment Score: 0.5342658535320183
Category	Term	Count	%	PValue		Genes	List Total	Pop Hits	Pop Total	Fold Enrichment	Bonferroni	Benjamini	FDR
GOTERM_BP_DIRECT	GO:0007094~mitotic spindle assembly checkpoint signaling	3	0.852273	0.0549928		ZW10, SPC24, NDC80	343	33	29775	7.8916	1	0.588299	0.571089
GOTERM_CC_DIRECT	GO:0000776~kinetochore	3	0.852273	0.565389		ZW10, SPC24, NDC80	346	164	29926	1.58216	1	1	0.915254
GOTERM_BP_DIRECT	GO:0051301~cell division	4	1.13636	0.802692		ZW10, HAUS5, SPC24, NDC80	343	372	29775	0.933415	1	1	0.971184
Annotation Cluster 18	Enrichment Score: -0.0
Category	Term	Count	%	PValue		Genes	List Total	Pop Hits	Pop Total	Fold Enrichment	Bonferroni	Benjamini	FDR
GOTERM_CC_DIRECT	GO:0005575~cellular_component	20	5.68182	1		TMEM161B, SMIM15, MINDY4, HS3ST3A1, USP54, RHOX4A, CLEC2L, PSG27, MSANTD5, 4930519G04RIK, A630076J17RIK, CFAP97D1, FAM149A, A930018O16RIK, FAM124A, FAM163B, PATE5, GM4791, ADPRM, D930020B18RIK	346	9812	29926	0.176297	1	1	1
GOTERM_BP_DIRECT	GO:0008150~biological_process	22	6.25	1		CNTNAP3, SMIM15, USP54, RHOX4A, CLEC2L, GALNT17, MSANTD5, 4930519G04RIK, A630076J17RIK, MRO, FAM149A, A930018O16RIK, 4930590J08RIK, FAM124A, FAM163B, PATE5, LRRC9, GM4791, ADPRM, LCN4, D930020B18RIK, VSTM2B	343	10257	29775	0.186192	1	1	1
GOTERM_MF_DIRECT	GO:0003674~molecular_function	41	11.6477	1		CNTNAP3, TMEM161B, PODXL2, USP54, SYCP2L, CLEC2L, GALNT17, MSANTD5, A630076J17RIK, MRO, CFAP97D1, FAM149A, A930018O16RIK, STRIP2, FAM124A, MAGEA8, PATE5, NIPAL1, GMPPA, DRAM2, CGNL1, D930020B18RIK, LINGO2, SMIM15, RHOX4A, PSG27, 4930519G04RIK, HAUS5, MUC5B, TANC1, 4930590J08RIK, FNDC4, CILP, FAM163B, LRRC9, CEP85, GM4791, ADPRM, MAMLD1, LCN4, VSTM2B	343	11508	29110	0.302365	1	1	1

## Sheet: S3. up_300genes_david_GO
Annotation Cluster 1	Enrichment Score: 4.709683058910992
Category	Term	Count	%	PValue	Genes	List Total	Pop Hits	Pop Total	Fold Enrichment	Bonferroni	Benjamini	FDR
GOTERM_CC_DIRECT	GO:0030425~dendrite	23	8.21429	1.37e-07	NTRK1, FARP1, CLSTN2, KCNK9, CHRNA4, ELAVL4, GRIK3, HTR2C, UNC5C, HTR2A, DBH, TACR1, PLXDC1, CRHR1, NRGN, TANC1, ADORA2A, TH, P2RY1, PENK, GNAS, SLC17A8, DRD2	274	643	29926	3.90674	4.22e-05	2.11e-05	2.02e-05
GOTERM_CC_DIRECT	GO:0043025~neuronal cell body	19	6.78571	4.81e-05	NTRK1, CHRNA4, CHAT, ELAVL4, UNC5C, IGF1, HTR2A, DBH, PLXDC1, CRHR1, NRGN, TANC1, ADORA2A, TH, MYO5B, BOC, PENK, GNAS, SLC17A8	274	668	29926	3.10653	0.0147136	0.00296451	0.00282976
GOTERM_CC_DIRECT	GO:0030424~axon	14	5	0.00112617	ALK, NTRK1, CHAT, ELAVL4, GRIK3, UNC5C, HTR2A, DBH, NRGN, ADORA2A, TH, BOC, PENK, DRD2	274	523	29926	2.92364	0.293235	0.0289051	0.0275913
Annotation Cluster 2	Enrichment Score: 2.5839141082477526
Category	Term	Count	%	PValue	Genes	List Total	Pop Hits	Pop Total	Fold Enrichment	Bonferroni	Benjamini	FDR
GOTERM_BP_DIRECT	GO:0046085~adenosine metabolic process	4	1.42857	8.53e-05	NT5E, NT5C1B, ADK, NT5C3	272	10	29775	43.7868	0.146574	0.0226291	0.0224706
GOTERM_MF_DIRECT	GO:0106411~XMP 5'-nucleosidase activity	3	1.07143	0.00174548	NT5E, NT5C1B, NT5C3	271	7	29110	46.0358	0.637602	0.253968	0.253095
GOTERM_MF_DIRECT	GO:0008253~5'-nucleotidase activity	3	1.07143	0.00446083	NT5E, NT5C1B, NT5C3	271	11	29110	29.2955	0.925544	0.370886	0.369612
GOTERM_MF_DIRECT	GO:0000166~nucleotide binding	4	1.42857	0.0694742	ACLY, NT5E, NT5C1B, NT5C3	271	102	29110	4.21243	1	0.821421	0.818598
Annotation Cluster 3	Enrichment Score: 2.0065343111741067
Category	Term	Count	%	PValue	Genes	List Total	Pop Hits	Pop Total	Fold Enrichment	Bonferroni	Benjamini	FDR
GOTERM_CC_DIRECT	GO:0045211~postsynaptic membrane	9	3.21429	0.00418623	OPRD1, ADORA2A, CLSTN2, CHRNA4, P2RY1, HTR2A, TACR1, DRD2, NRGN	274	278	29926	3.53587	0.725297	0.0798262	0.0761977
GOTERM_CC_DIRECT	GO:0042734~presynaptic membrane	7	2.5	0.0105905	OPRD1, IGSF21, ADORA2A, CHRNA4, GRIK3, HTR2A, DRD2	274	201	29926	3.80365	0.962344	0.162686	0.155292
GOTERM_BP_DIRECT	GO:0014059~regulation of dopamine secretion	3	1.07143	0.0127438	CHRNA4, HTR2A, DRD2	272	19	29775	17.2842	1	0.544599	0.540784
GOTERM_BP_DIRECT	GO:0099171~presynaptic modulation of chemical synaptic transmission	4	1.42857	0.0166657	ADORA2A, CHRNA4, HTR2A, DRD2	272	59	29775	7.42149	1	0.615399	0.611088
Annotation Cluster 4	Enrichment Score: 1.913522433748756
Category	Term	Count	%	PValue	Genes	List Total	Pop Hits	Pop Total	Fold Enrichment	Bonferroni	Benjamini	FDR
GOTERM_BP_DIRECT	GO:0050679~positive regulation of epithelial cell proliferation	8	2.85714	2.33e-05	YAP1, IL6, SFRP1, CCL5, ID1, IGF1, TACR1, WNT2	272	93	29775	9.41651	0.0423114	0.0124843	0.0123968
GOTERM_BP_DIRECT	GO:0030307~positive regulation of cell growth	3	1.07143	0.261297	YAP1, SFRP1, IGF1	272	109	29775	3.01285	1	1	0.993531
GOTERM_BP_DIRECT	GO:0010629~negative regulation of gene expression	6	2.14286	0.298747	OPRD1, YAP1, SFRP1, CILP, ID1, IGF1	272	400	29775	1.642	1	1	0.993531
Annotation Cluster 5	Enrichment Score: 1.4519464774343689
Category	Term	Count	%	PValue	Genes	List Total	Pop Hits	Pop Total	Fold Enrichment	Bonferroni	Benjamini	FDR
GOTERM_BP_DIRECT	GO:0035019~somatic stem cell population maintenance	5	1.78571	0.00539952	SOX2, YAP1, SFRP1, LRP5, WNT7A	272	77	29775	7.10824	0.999957	0.328914	0.32661
GOTERM_BP_DIRECT	GO:0060070~canonical Wnt signaling pathway	5	1.78571	0.019391	YAP1, SFRP1, LRP5, WNT7A, WNT2	272	112	29775	4.88692	1	0.661711	0.657076
GOTERM_BP_DIRECT	GO:0045893~positive regulation of DNA-templated transcription	9	3.21429	0.420926	SOX2, MYOG, YAP1, IL6, SFRP1, SOX18, LRP5, WNT7A, IGF1	272	783	29775	1.25824	1	1	0.993531
Annotation Cluster 6	Enrichment Score: 1.4467276240770153
Category	Term	Count	%	PValue	Genes	List Total	Pop Hits	Pop Total	Fold Enrichment	Bonferroni	Benjamini	FDR
GOTERM_BP_DIRECT	GO:0060070~canonical Wnt signaling pathway	5	1.78571	0.019391	YAP1, SFRP1, LRP5, WNT7A, WNT2	272	112	29775	4.88692	1	0.661711	0.657076
GOTERM_BP_DIRECT	GO:0071560~cellular response to transforming growth factor beta stimulus	4	1.42857	0.0390341	SFRP1, PENK, WNT7A, WNT2	272	82	29775	5.33985	1	0.83172	0.825894
GOTERM_MF_DIRECT	GO:0005109~frizzled binding	3	1.07143	0.0603633	SFRP1, WNT7A, WNT2	271	43	29110	7.49421	1	0.821421	0.818598
Annotation Cluster 7	Enrichment Score: 1.3591527759649649
Category	Term	Count	%	PValue	Genes	List Total	Pop Hits	Pop Total	Fold Enrichment	Bonferroni	Benjamini	FDR
GOTERM_BP_DIRECT	GO:0042531~positive regulation of tyrosine phosphorylation of STAT protein	4	1.42857	0.0138098	IL6, IL23A, CCL5, IGF1	272	55	29775	7.96123	1	0.569579	0.565589
GOTERM_BP_DIRECT	GO:0048661~positive regulation of smooth muscle cell proliferation	4	1.42857	0.0426903	IL6, CCL5, S1PR1, IGF1	272	85	29775	5.15138	1	0.83172	0.825894
GOTERM_BP_DIRECT	GO:0051897~positive regulation of phosphatidylinositol 3-kinase/protein kinase B signal transduction	5	1.78571	0.141914	NTRK1, IL6, CCL5, IGF1, PRKD1	272	220	29775	2.48788	1	1	0.993531
Annotation Cluster 8	Enrichment Score: 1.3077118597245971
Category	Term	Count	%	PValue	Genes	List Total	Pop Hits	Pop Total	Fold Enrichment	Bonferroni	Benjamini	FDR
GOTERM_MF_DIRECT	GO:0020037~heme binding	7	2.5	0.00948206	GUCY1A1, GUCY1B1, CYP4F18, AMBP, CYP21A1, CYP4A10, CYP2G1	271	193	29110	3.89595	0.996055	0.551856	0.549959
GOTERM_MF_DIRECT	GO:0004497~monooxygenase activity	4	1.42857	0.0460285	CYP4F18, TH, CYP21A1, CYP4A10	271	86	29110	4.99614	1	0.821421	0.818598
GOTERM_MF_DIRECT	GO:0008392~arachidonate epoxygenase activity	3	1.07143	0.0731926	CYP4F18, CYP4A10, CYP2G1	271	48	29110	6.71356	1	0.821421	0.818598
GOTERM_MF_DIRECT	GO:0016705~oxidoreductase activity, acting on paired donors, with incorporation or reduction of molecular oxygen	3	1.07143	0.084023	CYP4F18, CYP21A1, CYP4A10	271	52	29110	6.19713	1	0.821421	0.818598
GOTERM_MF_DIRECT	GO:0005506~iron ion binding	5	1.78571	0.107807	CYP4F18, TH, CYP21A1, CYP4A10, CYP2G1	271	195	29110	2.75428	1	0.896336	0.893256
Annotation Cluster 9	Enrichment Score: 1.115317185970707
Category	Term	Count	%	PValue	Genes	List Total	Pop Hits	Pop Total	Fold Enrichment	Bonferroni	Benjamini	FDR
GOTERM_MF_DIRECT	GO:0000977~RNA polymerase II transcription regulatory region sequence-specific DNA binding	11	3.92857	0.00549946	ASCL5, MYOG, SOHLH2, ZFP81, E2F2, EBF4, MSC, KLF3, BARX2, NPAS1, LHX8	271	413	29110	2.86098	0.959401	0.400086	0.398711
GOTERM_MF_DIRECT	GO:0000981~DNA-binding transcription factor activity, RNA polymerase II-specific	19	6.78571	0.0165186	ASCL5, MYOG, MESP2, NKX6-2, TSHZ3, ZFP81, EBF4, KLF3, BARX2, NPAS1, SOX2, ZFP182, SOX18, ZFP65, SOHLH2, E2F2, MSC, SP9, LHX8	271	1113	29110	1.83371	0.999937	0.7676	0.764963
GOTERM_MF_DIRECT	GO:1990837~sequence-specific double-stranded DNA binding	11	3.92857	0.0332393	MYOG, MESP2, NKX6-2, SOX18, SOHLH2, E2F2, MSC, KLF3, BARX2, SP9, LHX8	271	549	29110	2.15225	1	0.821421	0.818598
GOTERM_BP_DIRECT	GO:0006357~regulation of transcription by RNA polymerase II	22	7.85714	0.0714862	ASCL5, MESP2, NKX6-2, TSHZ3, RHOX4A, ZFP81, MYNN, ZFP608, EBF4, KLF3, BARX2, NPAS1, SOX2, ZFP182, ZFP65, SOHLH2, GNAS, DPF3, E2F2, MSC, SP9, LHX8	272	1632	29775	1.47566	1	1	0.993531
GOTERM_MF_DIRECT	GO:0000978~RNA polymerase II cis-regulatory region sequence-specific DNA binding	17	6.07143	0.0835056	ASCL5, MYOG, YAP1, MESP2, NKX6-2, ZFP81, MYNN, EBF4, KLF3, SOX2, ZFP182, SOX18, ZFP65, SOHLH2, E2F2, MSC, SP9	271	1178	29110	1.55016	1	0.821421	0.818598
GOTERM_MF_DIRECT	GO:0001228~DNA-binding transcription activator activity, RNA polymerase II-specific	10	3.57143	0.0912413	SOX2, ASCL5, MYOG, MESP2, SOX18, RHOX4A, SOHLH2, E2F2, EBF4, BARX2	271	578	29110	1.85843	1	0.821421	0.818598
GOTERM_MF_DIRECT	GO:0003700~DNA-binding transcription factor activity	8	2.85714	0.30339	SOX2, MYOG, MESP2, NKX6-2, SOX18, E2F2, EBF4, BARX2	271	586	29110	1.46644	1	1	0.998279
GOTERM_MF_DIRECT	GO:0003677~DNA binding	16	5.71429	0.397179	NKX6-2, TSHZ3, RHOX4A, MYNN, EBF4, KLF3, BARX2, NPAS1, SOX2, HELZ2, ZFP182, SOX18, NOSTRIN, DNA2, SP9, LHX8	271	1480	29110	1.16126	1	1	0.998279
GOTERM_MF_DIRECT	GO:0043565~sequence-specific DNA binding	6	2.14286	0.462469	SOX2, MYOG, NKX6-2, SOX18, E2F2, BARX2	271	478	29110	1.34833	1	1	0.998279
Annotation Cluster 10	Enrichment Score: 1.0765095639472446
Category	Term	Count	%	PValue	Genes	List Total	Pop Hits	Pop Total	Fold Enrichment	Bonferroni	Benjamini	FDR
GOTERM_CC_DIRECT	GO:0005911~cell-cell junction	6	2.14286	0.0621761	YAP1, MLC1, PTPRM, CTNNA3, PRKD1, AJUBA	274	232	29926	2.82463	1	0.478756	0.456995
GOTERM_CC_DIRECT	GO:0005912~adherens junction	5	1.78571	0.0768509	IGSF21, JAG1, PTPRM, CTNNA3, AJUBA	274	175	29926	3.12054	1	0.537956	0.513504
GOTERM_CC_DIRECT	GO:0030027~lamellipodium	5	1.78571	0.123367	PTPRM, CTNNA3, UNC5C, IQGAP2, AJUBA	274	208	29926	2.62546	1	0.690855	0.659452
Annotation Cluster 11	Enrichment Score: 1.067575006891175
Category	Term	Count	%	PValue	Genes	List Total	Pop Hits	Pop Total	Fold Enrichment	Bonferroni	Benjamini	FDR
GOTERM_CC_DIRECT	GO:0043235~receptor complex	7	2.5	0.0136961	ALK, NTRK1, PTPRB, FLT3, LRP5, GPR84, PLXDC1	274	213	29926	3.58936	0.985701	0.191746	0.18303
GOTERM_BP_DIRECT	GO:0038063~collagen-activated tyrosine kinase receptor signaling pathway	4	1.42857	0.0166657	ALK, NTRK1, TSPAN9, FLT3	272	59	29775	7.42149	1	0.615399	0.611088
GOTERM_BP_DIRECT	GO:0048009~insulin-like growth factor receptor signaling pathway	4	1.42857	0.0378525	ALK, NTRK1, FLT3, IGF1	272	81	29775	5.40577	1	0.83172	0.825894
GOTERM_MF_DIRECT	GO:0004714~transmembrane receptor protein tyrosine kinase activity	3	1.07143	0.0530838	ALK, NTRK1, FLT3	271	40	29110	8.05627	1	0.821421	0.818598
GOTERM_MF_DIRECT	GO:0004713~protein tyrosine kinase activity	4	1.42857	0.0586519	ALK, NTRK1, FLT3, BTK	271	95	29110	4.52282	1	0.821421	0.818598
GOTERM_BP_DIRECT	GO:0036323~vascular endothelial growth factor receptor-1 signaling pathway	3	1.07143	0.0734272	ALK, NTRK1, FLT3	272	49	29775	6.70206	1	1	0.993531
GOTERM_MF_DIRECT	GO:0008288~boss receptor activity	3	1.07143	0.0758554	ALK, NTRK1, FLT3	271	49	29110	6.57655	1	0.821421	0.818598
GOTERM_MF_DIRECT	GO:0036332~placental growth factor receptor activity	3	1.07143	0.0758554	ALK, NTRK1, FLT3	271	49	29110	6.57655	1	0.821421	0.818598
GOTERM_MF_DIRECT	GO:0038062~protein tyrosine kinase collagen receptor activity	3	1.07143	0.0758554	ALK, NTRK1, FLT3	271	49	29110	6.57655	1	0.821421	0.818598
GOTERM_MF_DIRECT	GO:0005004~GPI-linked ephrin receptor activity	3	1.07143	0.0758554	ALK, NTRK1, FLT3	271	49	29110	6.57655	1	0.821421	0.818598
GOTERM_MF_DIRECT	GO:0005008~hepatocyte growth factor receptor activity	3	1.07143	0.0758554	ALK, NTRK1, FLT3	271	49	29110	6.57655	1	0.821421	0.818598
GOTERM_MF_DIRECT	GO:0005010~insulin-like growth factor receptor activity	3	1.07143	0.0758554	ALK, NTRK1, FLT3	271	49	29110	6.57655	1	0.821421	0.818598
GOTERM_MF_DIRECT	GO:0005011~macrophage colony-stimulating factor receptor activity	3	1.07143	0.0758554	ALK, NTRK1, FLT3	271	49	29110	6.57655	1	0.821421	0.818598
GOTERM_MF_DIRECT	GO:0060175~brain-derived neurotrophic factor receptor activity	3	1.07143	0.0758554	ALK, NTRK1, FLT3	271	49	29110	6.57655	1	0.821421	0.818598
GOTERM_MF_DIRECT	GO:0005018~platelet-derived growth factor alpha-receptor activity	3	1.07143	0.0758554	ALK, NTRK1, FLT3	271	49	29110	6.57655	1	0.821421	0.818598
GOTERM_MF_DIRECT	GO:0005019~platelet-derived growth factor beta-receptor activity	3	1.07143	0.0758554	ALK, NTRK1, FLT3	271	49	29110	6.57655	1	0.821421	0.818598
GOTERM_MF_DIRECT	GO:0005020~stem cell factor receptor activity	3	1.07143	0.0758554	ALK, NTRK1, FLT3	271	49	29110	6.57655	1	0.821421	0.818598
GOTERM_BP_DIRECT	GO:0035790~platelet-derived growth factor receptor-alpha signaling pathway	3	1.07143	0.0760423	ALK, NTRK1, FLT3	272	50	29775	6.56801	1	1	0.993531
GOTERM_MF_DIRECT	GO:0005005~transmembrane-ephrin receptor activity	3	1.07143	0.0785486	ALK, NTRK1, FLT3	271	50	29110	6.44502	1	0.821421	0.818598
GOTERM_MF_DIRECT	GO:0005007~fibroblast growth factor receptor activity	3	1.07143	0.0785486	ALK, NTRK1, FLT3	271	50	29110	6.44502	1	0.821421	0.818598
GOTERM_BP_DIRECT	GO:0038145~macrophage colony-stimulating factor signaling pathway	3	1.07143	0.0786866	ALK, NTRK1, FLT3	272	51	29775	6.43923	1	1	0.993531
GOTERM_MF_DIRECT	GO:0005006~epidermal growth factor receptor activity	3	1.07143	0.0812714	ALK, NTRK1, FLT3	271	51	29110	6.31865	1	0.821421	0.818598
GOTERM_BP_DIRECT	GO:0038109~Kit signaling pathway	3	1.07143	0.0813594	ALK, NTRK1, FLT3	272	52	29775	6.3154	1	1	0.993531
GOTERM_MF_DIRECT	GO:0005021~vascular endothelial growth factor receptor activity	3	1.07143	0.084023	ALK, NTRK1, FLT3	271	52	29110	6.19713	1	0.821421	0.818598
GOTERM_BP_DIRECT	GO:0035791~platelet-derived growth factor receptor-beta signaling pathway	3	1.07143	0.08406	ALK, NTRK1, FLT3	272	53	29775	6.19624	1	1	0.993531
GOTERM_BP_DIRECT	GO:0031547~brain-derived neurotrophic factor receptor signaling pathway	3	1.07143	0.0895414	ALK, NTRK1, FLT3	272	55	29775	5.97092	1	1	0.993531
GOTERM_MF_DIRECT	GO:0140801~histone H2AXY142 kinase activity	4	1.42857	0.0917394	ALK, NTRK1, FLT3, BTK	271	115	29110	3.73624	1	0.821421	0.818598
GOTERM_MF_DIRECT	GO:0035401~histone H3Y41 kinase activity	4	1.42857	0.0917394	ALK, NTRK1, FLT3, BTK	271	115	29110	3.73624	1	0.821421	0.818598
GOTERM_BP_DIRECT	GO:0048012~hepatocyte growth factor receptor signaling pathway	3	1.07143	0.0923209	ALK, NTRK1, FLT3	272	56	29775	5.8643	1	1	0.993531
GOTERM_BP_DIRECT	GO:0007275~multicellular organism development	3	1.07143	0.100806	ALK, NTRK1, FLT3	272	59	29775	5.56611	1	1	0.993531
GOTERM_MF_DIRECT	GO:0005009~insulin receptor activity	3	1.07143	0.104029	ALK, NTRK1, FLT3	271	59	29110	5.46188	1	0.877464	0.874449
GOTERM_BP_DIRECT	GO:0038084~vascular endothelial growth factor signaling pathway	3	1.07143	0.106579	ALK, NTRK1, FLT3	272	61	29775	5.38362	1	1	0.993531
GOTERM_BP_DIRECT	GO:0048013~ephrin receptor signaling pathway	3	1.07143	0.145993	ALK, NTRK1, FLT3	272	74	29775	4.43785	1	1	0.993531
GOTERM_BP_DIRECT	GO:0046777~protein autophosphorylation	4	1.42857	0.155205	ALK, NTRK1, FLT3, PRKD1	272	149	29775	2.93871	1	1	0.993531
GOTERM_BP_DIRECT	GO:0006468~protein phosphorylation	6	2.14286	0.199471	NTRK1, RPS6KA4, FLT3, MAPKAPK2, BTK, PRKG2	272	340	29775	1.93177	1	1	0.993531
GOTERM_BP_DIRECT	GO:0007173~epidermal growth factor receptor signaling pathway	3	1.07143	0.214298	ALK, NTRK1, FLT3	272	95	29775	3.45685	1	1	0.993531
GOTERM_BP_DIRECT	GO:0007169~cell surface receptor protein tyrosine kinase signaling pathway	3	1.07143	0.231022	ALK, NTRK1, FLT3	272	100	29775	3.28401	1	1	0.993531
GOTERM_BP_DIRECT	GO:0008543~fibroblast growth factor receptor signaling pathway	3	1.07143	0.251192	ALK, NTRK1, FLT3	272	106	29775	3.09812	1	1	0.993531
GOTERM_BP_DIRECT	GO:0008286~insulin receptor signaling pathway	3	1.07143	0.325084	ALK, NTRK1, FLT3	272	128	29775	2.56563	1	1	0.993531
Annotation Cluster 12	Enrichment Score: 0.8569576961342359
Category	Term	Count	%	PValue	Genes	List Total	Pop Hits	Pop Total	Fold Enrichment	Bonferroni	Benjamini	FDR
GOTERM_MF_DIRECT	GO:0045296~cadherin binding	4	1.42857	0.0372612	PTPRB, PTPRO, PTPRM, CTNNA3	271	79	29110	5.43883	1	0.821421	0.818598
GOTERM_MF_DIRECT	GO:0030946~protein tyrosine phosphatase activity, metal-dependent	3	1.07143	0.189912	PTPRB, PTPRO, PTPRM	271	86	29110	3.7471	1	1	0.998279
GOTERM_MF_DIRECT	GO:0140793~histone H2AXY142 phosphatase activity	3	1.07143	0.189912	PTPRB, PTPRO, PTPRM	271	86	29110	3.7471	1	1	0.998279
GOTERM_MF_DIRECT	GO:0004726~non-membrane spanning protein tyrosine phosphatase activity	3	1.07143	0.189912	PTPRB, PTPRO, PTPRM	271	86	29110	3.7471	1	1	0.998279
GOTERM_MF_DIRECT	GO:0004725~protein tyrosine phosphatase activity	3	1.07143	0.203374	PTPRB, PTPRO, PTPRM	271	90	29110	3.58057	1	1	0.998279
Annotation Cluster 13	Enrichment Score: 0.6585640914601982
Category	Term	Count	%	PValue	Genes	List Total	Pop Hits	Pop Total	Fold Enrichment	Bonferroni	Benjamini	FDR
GOTERM_BP_DIRECT	GO:0007094~mitotic spindle assembly checkpoint signaling	3	1.07143	0.0362116	ZW10, SPC24, NDC80	272	33	29775	9.95154	1	0.83172	0.825894
GOTERM_CC_DIRECT	GO:0000776~kinetochore	3	1.07143	0.442217	ZW10, SPC24, NDC80	274	164	29926	1.99791	1	1	0.957655
GOTERM_BP_DIRECT	GO:0051301~cell division	4	1.42857	0.660427	ZW10, HAUS5, SPC24, NDC80	272	372	29775	1.17706	1	1	0.993531
Annotation Cluster 14	Enrichment Score: 0.4148805871728965
Category	Term	Count	%	PValue	Genes	List Total	Pop Hits	Pop Total	Fold Enrichment	Bonferroni	Benjamini	FDR
GOTERM_MF_DIRECT	GO:0004672~protein kinase activity	6	2.14286	0.181534	SMOK2A, CCL5, MAPKAPK2, BMP2K, PRKD1, TRIB2	271	322	29110	2.00156	1	1	0.998279
GOTERM_MF_DIRECT	GO:0106310~protein serine kinase activity	6	2.14286	0.25296	RPS6KA4, SMOK2A, MAPKAPK2, BMP2K, PRKG2, PRKD1	271	366	29110	1.76093	1	1	0.998279
GOTERM_MF_DIRECT	GO:0004674~protein serine/threonine kinase activity	6	2.14286	0.335652	RPS6KA4, SMOK2A, MAPKAPK2, BMP2K, PRKG2, PRKD1	271	409	29110	1.5758	1	1	0.998279
GOTERM_MF_DIRECT	GO:0035175~histone H3S10 kinase activity	4	1.42857	0.409647	RPS6KA4, SMOK2A, MAPKAPK2, BMP2K	271	250	29110	1.71867	1	1	0.998279
GOTERM_MF_DIRECT	GO:0140823~histone H2BS36 kinase activity	4	1.42857	0.409647	RPS6KA4, SMOK2A, MAPKAPK2, BMP2K	271	250	29110	1.71867	1	1	0.998279
GOTERM_MF_DIRECT	GO:0140855~histone H3S57 kinase activity	4	1.42857	0.409647	RPS6KA4, SMOK2A, MAPKAPK2, BMP2K	271	250	29110	1.71867	1	1	0.998279
GOTERM_MF_DIRECT	GO:0004676~3-phosphoinositide-dependent protein kinase activity	4	1.42857	0.409647	RPS6KA4, SMOK2A, MAPKAPK2, BMP2K	271	250	29110	1.71867	1	1	0.998279
GOTERM_MF_DIRECT	GO:1990244~histone H2AT120 kinase activity	4	1.42857	0.409647	RPS6KA4, SMOK2A, MAPKAPK2, BMP2K	271	250	29110	1.71867	1	1	0.998279
GOTERM_MF_DIRECT	GO:0004677~DNA-dependent protein kinase activity	4	1.42857	0.409647	RPS6KA4, SMOK2A, MAPKAPK2, BMP2K	271	250	29110	1.71867	1	1	0.998279
GOTERM_MF_DIRECT	GO:0035979~histone H2AXS139 kinase activity	4	1.42857	0.409647	RPS6KA4, SMOK2A, MAPKAPK2, BMP2K	271	250	29110	1.71867	1	1	0.998279
GOTERM_MF_DIRECT	GO:0004694~eukaryotic translation initiation factor 2alpha kinase activity	4	1.42857	0.409647	RPS6KA4, SMOK2A, MAPKAPK2, BMP2K	271	250	29110	1.71867	1	1	0.998279
GOTERM_MF_DIRECT	GO:0004711~ribosomal protein S6 kinase activity	4	1.42857	0.409647	RPS6KA4, SMOK2A, MAPKAPK2, BMP2K	271	250	29110	1.71867	1	1	0.998279
GOTERM_MF_DIRECT	GO:0044022~histone H3S28 kinase activity	4	1.42857	0.409647	RPS6KA4, SMOK2A, MAPKAPK2, BMP2K	271	250	29110	1.71867	1	1	0.998279
GOTERM_MF_DIRECT	GO:0044023~histone H4S1 kinase activity	4	1.42857	0.409647	RPS6KA4, SMOK2A, MAPKAPK2, BMP2K	271	250	29110	1.71867	1	1	0.998279
GOTERM_MF_DIRECT	GO:0044024~histone H2AS1 kinase activity	4	1.42857	0.409647	RPS6KA4, SMOK2A, MAPKAPK2, BMP2K	271	250	29110	1.71867	1	1	0.998279
GOTERM_MF_DIRECT	GO:0044025~histone H2BS14 kinase activity	4	1.42857	0.409647	RPS6KA4, SMOK2A, MAPKAPK2, BMP2K	271	250	29110	1.71867	1	1	0.998279
GOTERM_MF_DIRECT	GO:0072354~histone H3T3 kinase activity	4	1.42857	0.409647	RPS6KA4, SMOK2A, MAPKAPK2, BMP2K	271	250	29110	1.71867	1	1	0.998279
GOTERM_MF_DIRECT	GO:0072371~histone H2AS121 kinase activity	4	1.42857	0.409647	RPS6KA4, SMOK2A, MAPKAPK2, BMP2K	271	250	29110	1.71867	1	1	0.998279
GOTERM_MF_DIRECT	GO:0072518~Rho-dependent protein serine/threonine kinase activity	4	1.42857	0.409647	RPS6KA4, SMOK2A, MAPKAPK2, BMP2K	271	250	29110	1.71867	1	1	0.998279
GOTERM_MF_DIRECT	GO:0035402~histone H3T11 kinase activity	4	1.42857	0.41007	RPS6KA4, SMOK2A, MAPKAPK2, BMP2K	271	252	29110	1.70503	1	1	0.998279
GOTERM_MF_DIRECT	GO:0035403~histone H3T6 kinase activity	4	1.42857	0.41007	RPS6KA4, SMOK2A, MAPKAPK2, BMP2K	271	252	29110	1.70503	1	1	0.998279
GOTERM_MF_DIRECT	GO:0140857~histone H3T45 kinase activity	4	1.42857	0.412228	RPS6KA4, SMOK2A, MAPKAPK2, BMP2K	271	251	29110	1.71182	1	1	0.998279
GOTERM_MF_DIRECT	GO:0004679~AMP-activated protein kinase activity	4	1.42857	0.427012	RPS6KA4, SMOK2A, MAPKAPK2, BMP2K	271	257	29110	1.67186	1	1	0.998279
Annotation Cluster 15	Enrichment Score: -0.0
Category	Term	Count	%	PValue	Genes	List Total	Pop Hits	Pop Total	Fold Enrichment	Bonferroni	Benjamini	FDR
GOTERM_CC_DIRECT	GO:0005575~cellular_component	19	6.78571	1	TMEM161B, SMIM15, MINDY4, HS3ST3A1, USP54, RHOX4A, CLEC2L, PSG27, MSANTD5, 4930519G04RIK, A630076J17RIK, CFAP97D1, FAM149A, FAM124A, FAM163B, PATE5, GM4791, ADPRM, D930020B18RIK	274	9812	29926	0.211492	1	1	1
GOTERM_MF_DIRECT	GO:0003674~molecular_function	34	12.1429	1	TMEM161B, PODXL2, USP54, SYCP2L, CLEC2L, GALNT17, MSANTD5, A630076J17RIK, MRO, CFAP97D1, FAM149A, FAM124A, MAGEA8, PATE5, NIPAL1, DRAM2, CGNL1, D930020B18RIK, SMIM15, RHOX4A, PSG27, 4930519G04RIK, HAUS5, MUC5B, TANC1, 4930590J08RIK, CILP, FAM163B, LRRC9, CEP85, GM4791, ADPRM, LCN4, VSTM2B	271	11508	29110	0.31736	1	1	1
GOTERM_BP_DIRECT	GO:0008150~biological_process	20	7.14286	1	SMIM15, USP54, RHOX4A, CLEC2L, GALNT17, MSANTD5, 4930519G04RIK, A630076J17RIK, MRO, FAM149A, 4930590J08RIK, FAM124A, FAM163B, PATE5, LRRC9, GM4791, ADPRM, LCN4, D930020B18RIK, VSTM2B	272	10257	29775	0.213448	1	1	1

## Sheet: S4. down_72genes_david_GO
Annotation Cluster 1	Enrichment Score: 3.197926770677888
Category	Term	Count	%	PValue	Genes	List Total	Pop Hits	Pop Total	Fold Enrichment	Bonferroni	Benjamini	FDR
GOTERM_BP_DIRECT	GO:0071880~adenylate cyclase-activating adrenergic receptor signaling pathway	6	8.33333	7.04e-10	DRD1, GPR101, HTR4, ADRA2B, DRD3, ADRA1A	71	19	29775	132.431	5.38e-07	5.37e-07	5.28e-07
GOTERM_BP_DIRECT	GO:0007189~adenylate cyclase-activating G protein-coupled receptor signaling pathway	5	6.94444	0.000461	GPR26, GPR12, CNR1, DRD1, HTR4	71	152	29775	13.7949	0.296751	0.0502146	0.0494249
GOTERM_BP_DIRECT	GO:0019229~regulation of vasoconstriction	3	4.16667	0.000814	DRD1, ADRA2B, ADRA1A	71	18	29775	69.8944	0.463018	0.0775906	0.0763703
GOTERM_BP_DIRECT	GO:0043410~positive regulation of MAPK cascade	5	6.94444	0.00181609	DRD1, GPR101, ADRA2B, DRD3, ADRA1A	71	220	29775	9.53105	0.750614	0.110025	0.108295
GOTERM_BP_DIRECT	GO:0009410~response to xenobiotic stimulus	5	6.94444	0.00703229	SST, WNK4, DRD1, DRD3, ADRA1A	71	322	29775	6.5119	0.995446	0.282402	0.27796
GOTERM_BP_DIRECT	GO:0007186~G protein-coupled receptor signaling pathway	9	12.5	0.0353115	RGS4, GPR12, CNR1, GNB4, DRD1, GPR101, HTR4, ADRA2B, DRD3	71	1615	29775	2.33703	1	0.54985	0.541202
GOTERM_MF_DIRECT	GO:0004930~G protein-coupled receptor activity	6	8.33333	0.34609	GPR26, GPR12, CNR1, DRD1, GPR101, DRD3	72	1589	29110	1.52664	1	1	0.982759
Annotation Cluster 2	Enrichment Score: 1.1860741818234959
Category	Term	Count	%	PValue	Genes	List Total	Pop Hits	Pop Total	Fold Enrichment	Bonferroni	Benjamini	FDR
GOTERM_MF_DIRECT	GO:0000978~RNA polymerase II cis-regulatory region sequence-specific DNA binding	9	12.5	0.00782889	KLF8, EGR2, SOX1, ONECUT2, ARX, EBF1, ISL1, HOXA6, FOXP2	72	1178	29110	3.08892	0.838532	0.269559	0.263775
GOTERM_BP_DIRECT	GO:0045944~positive regulation of transcription by RNA polymerase II	9	12.5	0.0102607	EGR2, ZFP521, SOX1, ONECUT2, ARX, EBF1, CDH13, DRD3, ISL1	71	1282	29775	2.94407	0.999622	0.327461	0.322311
GOTERM_MF_DIRECT	GO:0001228~DNA-binding transcription activator activity, RNA polymerase II-specific	6	8.33333	0.0134902	EGR2, SOX1, ONECUT2, ARX, EBF1, ISL1	72	578	29110	4.19694	0.957191	0.30812	0.301508
GOTERM_BP_DIRECT	GO:0000122~negative regulation of transcription by RNA polymerase II	7	9.72222	0.0320104	KLF8, SOX1, WFS1, ARX, DRD3, ISL1, FOXP2	71	1015	29775	2.89218	1	0.515378	0.507273
GOTERM_BP_DIRECT	GO:0006357~regulation of transcription by RNA polymerase II	9	12.5	0.0372178	KLF8, EGR2, ONECUT2, ARX, EBF1, MAMLD1, SSH3, HOXA6, FOXP2	71	1632	29775	2.31268	1	0.556807	0.54805
GOTERM_MF_DIRECT	GO:1990837~sequence-specific double-stranded DNA binding	5	6.94444	0.0452186	EGR2, ONECUT2, ARX, ISL1, HOXA6	72	549	29110	3.6822	0.999978	0.526796	0.515492
GOTERM_MF_DIRECT	GO:0000981~DNA-binding transcription factor activity, RNA polymerase II-specific	7	9.72222	0.054073	KLF8, EGR2, ONECUT2, ARX, EBF1, ISL1, HOXA6	72	1113	29110	2.5428	0.999997	0.578666	0.566248
GOTERM_MF_DIRECT	GO:0043565~sequence-specific DNA binding	4	5.55556	0.111499	EGR2, SOX1, ISL1, FOXP2	72	478	29110	3.38331	1	0.837573	0.819599
GOTERM_MF_DIRECT	GO:0003677~DNA binding	7	9.72222	0.151889	KLF8, EGR2, ZFP521, SOX1, EBF1, ISL1, FOXP2	72	1480	29110	1.91226	1	1	0.982759
GOTERM_CC_DIRECT	GO:0005654~nucleoplasm	13	18.0556	0.154283	EGR2, ZFP521, DOC2A, ONECUT2, EBF1, UBE2QL1, ISL1, ADRA1A, KLF8, SNTG2, SOX1, MAMLD1, HOXA6	72	3665	29926	1.4743	1	0.608025	0.562423
GOTERM_MF_DIRECT	GO:0003700~DNA-binding transcription factor activity	4	5.55556	0.172004	EGR2, ONECUT2, EBF1, FOXP2	72	586	29110	2.75976	1	1	0.982759
GOTERM_MF_DIRECT	GO:0003682~chromatin binding	3	4.16667	0.402003	EGR2, ARX, ISL1	72	565	29110	2.14676	1	1	0.982759
GOTERM_BP_DIRECT	GO:0006355~regulation of DNA-templated transcription	3	4.16667	0.668224	EGR2, EBF1, ISL1	71	967	29775	1.30103	1	1	0.985564
Annotation Cluster 3	Enrichment Score: 1.0766946527525376
Category	Term	Count	%	PValue	Genes	List Total	Pop Hits	Pop Total	Fold Enrichment	Bonferroni	Benjamini	FDR
GOTERM_BP_DIRECT	GO:0035556~intracellular signal transduction	5	6.94444	0.0193363	PRKCG, PRKCH, NRG3, WNK4, DGKZ	71	435	29775	4.8203	1	0.447078	0.440046
GOTERM_MF_DIRECT	GO:0004672~protein kinase activity	4	5.55556	0.0441813	PRKCG, LTK, PRKCH, WNK4	72	322	29110	5.02243	0.999972	0.526796	0.515492
GOTERM_MF_DIRECT	GO:0005524~ATP binding	8	11.1111	0.081874	PRKCG, EPHB6, RYR1, LTK, PRKCH, WNK4, UBE2QL1, DGKZ	72	1544	29110	2.09485	1	0.784435	0.767602
GOTERM_MF_DIRECT	GO:0106310~protein serine kinase activity	3	4.16667	0.224533	PRKCG, PRKCH, WNK4	72	366	29110	3.31398	1	1	0.982759
GOTERM_MF_DIRECT	GO:0004674~protein serine/threonine kinase activity	3	4.16667	0.263324	PRKCG, PRKCH, WNK4	72	409	29110	2.96557	1	1	0.982759

## Sheet: S5. CCvs.NC_NAc.D2R
457 genes		FC	p-value	q-value	Average of normalized Data (log2)		Normalized Data (log2)
ID	Gene symbol	CC/NC NAcDrd2	CC/NC NAcDrd2	CC/NC NAcDrd2	NAcDRd2_NC	NAcDRd2_CC	NC1	NC2	NC3	NC4	NC5	NC6	NC7	NC8	NC9	CC1	CC2	CC3	CC4	CC5	CC6	CC7	CC8	CC9	CC10	CC11
2480	Crabp1	1.92482	0.020208	0.450974	3.12117	4.06589	2.75631	3.30063	2.94896	3.07182	3.55084	3.14863	1.9314	2.97871	4.4032	3.9007	3.19021	3.11888	3.7764	2.87917	2.70569	5.34128	5.098	4.74055	5.03315	4.94074
8810	Plppr5	1.87823	0.0261129	0.451319	3.62303	4.53241	2.34128	3.56367	3.6494	2.87917	3.60147	3.94218	4.0689	3.46413	5.0971	3.1231	3.81824	4.03642	3.68018	3.97871	4.16512	5.18927	5.51304	5.43242	5.53565	5.38434
11377	Stk36	1.80954	0.023719	0.4512	3.60879	4.46441	0.756314	2.97871	3.94896	3.59538	3.69769	4.14863	4.13303	4.65678	4.56367	3.63767	3.63767	4.11888	4.60356	4.31974	4.16512	4.89382	5.16512	4.9943	4.72121	4.85147
6991	Msc	1.79403	0.000746123	0.414418	3.96984	4.81305	3.92624	2.56367	3.6494	4.07182	4.26705	3.8856	4.46745	4.8267	4.07063	4.01618	4.48567	4.59281	5.24847	4.39374	5.098	4.8267	5.098	4.947	5.18516	5.05177
11068	Snx30	1.77819	0.0151251	0.450462	3.69562	4.52602	3.75631	2.97871	3.11888	3.53125	3.91341	4.24174	3.41683	3.46413	4.8393	3.48567	2.73078	3.53392	5.37679	4.59538	4.098	4.89382	5.61258	4.9943	5.38679	5.07824
11100	Sowaha	1.77369	0.0395432	0.451721	5.25246	6.07921	4.6632	5.78606	5.19689	5.26164	5.08334	4.99663	5.03574	4.65678	6.59187	5.1231	5.51214	4.75631	5.05102	5.42937	5.19754	7.25456	6.63642	7.23978	7.22955	7.44154
12015	Tmem256	1.70988	0.0326652	0.451556	3.82219	4.59608	2.75631	1.97871	4.11888	4.31974	4.16975	4.0491	4.25333	3.65678	5.0971	3.9007	3.97871	4.47252	4.84457	4.53125	3.95361	4.43439	4.95361	4.9943	5.28949	5.20377
12959	Zbed3	1.67587	0.00707848	0.448163	3.45792	4.20283	3.34128	1.97871	2.75631	4.24174	3.78788	3.41167	3.41683	3.8267	4.36014	4.1231	4.05271	4.34128	4.40716	4.46413	4.22925	3.75631	4.02762	4.49954	4.03315	4.29688
11094	Sorcs3	1.66468	0.0261424	0.45132	4.45639	5.19164	4.34128	3.78606	4.11888	4.31974	4.60147	4.8267	4.81893	3.65678	5.63767	4.22263	4.58876	4.27089	5.8222	4.87917	4.46057	5.79194	5.95361	6.16939	5.79397	5.15486
11069	Snx32	1.66455	0.0306405	0.451494	4.12849	4.86362	3.75631	3.56367	4.27089	4.07182	3.60147	4.3292	4.00179	4.11621	5.44502	3.63767	4.05271	4.90315	4.52264	4.07182	4.29065	5.34128	5.91514	5.56367	5.47794	5.72315
11707	Tdrp	1.66411	0.0108891	0.449672	4.14527	4.88002	4.45675	4.30063	3.75631	4.11621	4.29808	3.94218	4.30991	2.97871	5.14863	3.31574	4.43122	4.80694	4.49463	5.07182	4.40613	5.75631	5.40613	5.16939	5.35508	5.46681
5043	Hdx	1.64699	0.0134279	0.450205	3.34725	4.06708	2.75631	3.56367	2.75631	3.46413	3.91341	3.94218	3.41683	2.24174	4.07063	3.77517	3.31574	3.11888	4.1076	4.07182	3.79315	4.60431	4.40613	4.12757	5.03315	4.38434
12264	Trmt1	1.63269	0.0366038	0.451658	4.325	5.03225	4.07824	1.97871	4.70385	4.59538	4.67423	4.59929	4.65387	4.11621	5.52519	4.70806	4.37463	4.19689	5.03165	5.11621	5.06324	4.89382	5.65988	5.46637	5.41782	5.42616
5308	Ifna12	1.62	0.0318058	0.451531	3.57115	4.26714	3.07824	0.978706	3.85585	4.24174	3.78788	3.94218	4.0689	3.8267	4.36014	3.9007	3.81824	4.11888	4.70484	3.39374	3.79315	5.01935	4.79315	4.28803	4.56367	4.54481
6352	Magi3	1.6171	0.00410233	0.445065	4.1442	4.83761	3.75631	4.67915	3.75631	4.02601	4.52485	4.19594	3.51636	3.8267	5.01618	4.31574	4.58876	4.03642	4.79948	5.02601	4.83497	4.75631	4.95361	5.28803	5.38679	5.22762
12836	Wdr74	1.60996	0.00988506	0.449387	4.17448	4.86151	4.6632	3.97871	3.75631	3.87917	3.99142	4.59929	4.41683	3.24174	5.04366	4.4032	4.68497	4.6494	4.43691	5.02601	4.02762	5.47878	5.51304	4.68396	5.41782	5.15486
4527	Gm38425	1.6086	0.0170591	0.450692	3.87217	4.55797	2.75631	2.97871	3.6494	3.97871	3.91341	4.8267	3.9314	4.74424	4.07063	4.4032	4.05271	4.47252	5.07013	4.65678	4.79315	4.95795	4.16512	4.79499	4.38679	4.38434
1984	Cenpu	1.60558	0.00253691	0.440595	3.93455	4.61765	4.07824	3.56367	3.6494	4.24174	3.74349	3.7653	3.8574	4.24174	4.26994	4.1231	4.1231	3.75631	5.28163	4.31974	5.098	4.8267	5.02762	4.9943	4.99251	4.25108
5183	Hpcal4	1.60527	0.0486278	0.451867	6.77172	7.45453	6.73359	7.0231	6.34128	6.87917	7.06542	6.70117	6.26768	6.08304	7.85102	6.4032	6.75315	6.35835	5.64238	7.3292	6.90536	8.4733	7.98181	8.51178	8.6738	8.96754
8225	Palm	1.60231	0.0268217	0.45135	5.18146	5.86161	5.07824	5.56367	5.30651	5.2011	5.28265	5.24174	4.8574	3.97871	6.1231	5.1231	5.22263	5.80694	4.95148	5.56367	5.13195	6.50047	6.02762	6.60996	6.69612	6.84378
11911	Tmem101	1.59881	0.00363844	0.444134	3.56554	4.24254	3.07824	2.97871	3.6494	3.77226	4.02889	3.8267	3.41683	2.97871	4.36014	4.31574	3.63767	4.27089	4.34576	4.31974	4.098	4.60431	3.29065	4.62507	4.86323	4.29688
8727	Pla2g4f	1.57775	0.0115434	0.449832	3.98085	4.63872	3.34128	2.56367	4.80694	4.31974	4.10104	4.45119	3.60947	4.56367	4.07063	4.4032	4.53813	4.53392	5.05102	4.15928	4.91514	4.68231	4.16512	4.947	4.90762	4.72315
5560	Itgad	1.57426	0.0345757	0.451608	3.79493	4.4496	3.34128	1.97871	3.85585	4.53125	3.65038	4.24174	3.69693	4.11621	4.74201	3.9007	4.05271	4.19689	5.23159	3.87917	4.79315	4.43439	4.95361	4.28803	4.67058	4.54481
11678	Tcf20	1.57275	0.024195	0.451225	6.01124	6.66453	5.92624	5.78606	5.8797	6.02601	6.28265	5.79633	5.69693	5.65678	7.05045	6.04366	6.22263	5.8316	5.49463	6.46413	6.3056	7.30475	7.44715	7.51584	7.23827	7.44154
8521	Pex6	1.56529	0.00882349	0.449015	3.99473	4.64115	2.75631	3.97871	3.94896	4.15928	3.99142	3.7653	4.25333	4.35722	4.74201	4.01618	4.1231	4.19689	4.28163	4.77226	4.34954	4.8267	4.79315	5.0845	5.28949	5.31925
11041	Snrpg	1.56006	0.0336256	0.451583	4.3287	4.97031	4.07824	3.78606	3.6494	4.35722	4.52485	4.19594	4.41683	4.46413	5.48567	4.22263	4.58876	4.53392	4.31405	4.46413	4.75008	5.56367	5.51304	5.92275	5.67058	5.12977
7921	Olfr148	1.55919	0.000501337	0.398059	4.17678	4.81758	3.34128	3.56367	4.40839	4.42937	4.32845	4.28613	4.65387	3.97871	4.60114	4.63767	4.9007	4.6494	4.84457	4.53125	4.75008	5.29237	4.87561	4.56367	4.95069	4.99732
4522	Gm36245	1.55578	0.0236316	0.451195	3.83425	4.47189	4.07824	1.97871	3.6494	3.71567	4.16975	4.0491	3.60947	4.65678	4.60114	4.4032	3.43122	4.19689	4.93073	4.31974	4.99109	4.95795	4.02762	4.62507	4.61812	4.6892
10566	Shank1	1.55447	0.0158432	0.450554	4.6461	5.28253	4.6632	4.67915	4.34128	4.65678	4.10104	4.91417	4.65387	4.65678	5.14863	5.22263	4.97871	4.6494	4.07013	4.8267	5.13195	6.07824	5.22925	6.18985	5.56367	6.16725
12404	Tut4	1.54553	0.018166	0.450802	4.15561	4.78371	2.34128	4.67915	4.03642	4.46413	3.91341	4.48967	4.36436	4.24174	4.87033	4.63767	4.37463	4.53392	5.01203	4.39374	4.91514	4.8267	4.16512	5.5947	5.25555	4.91159
12931	Yjefn3	1.53822	0.0383114	0.451696	3.50213	4.12339	2.75631	4.14863	3.75631	3.65678	3.69769	3.99663	2.7794	2.24174	4.48567	3.9007	4.05271	3.6494	3.90966	4.07182	4.51304	4.34128	4.29065	4.28803	4.72121	3.61881
12034	Tmem39a	1.53777	0.0191105	0.450886	3.57245	4.19329	3.75631	1.97871	3.85585	3.15928	3.95294	3.94218	3.19443	3.8267	4.48567	4.01618	3.81824	3.85585	4.14413	4.31974	3.61258	4.34128	4.16512	4.56367	4.67058	4.61881
13199	Zfp623	1.53617	0.00392885	0.444742	4.02343	4.64278	3.56367	3.78606	4.03642	4.28127	4.62613	4.45119	4.36436	2.97871	4.1231	4.8393	4.77517	4.19689	5.33	4.59538	4.95361	4.68231	4.40613	4.56367	4.38679	4.34128
5362	Igsf5	1.53529	0.0460356	0.451831	3.91595	4.53446	3.92624	3.56367	3.53392	3.65678	4.20292	4.14863	3.0689	4.24174	4.9007	3.63767	3.97871	4.11888	5.83343	4.39374	4.51304	4.8267	4.61258	4.68396	4.25555	5.0248
12068	Tmem91	1.53142	0.0142802	0.450342	4.48038	5.09525	4.45675	3.56367	4.59281	4.77226	4.55084	4.24174	4.56367	4.11621	5.46549	5.01618	4.77517	4.59281	4.79948	4.9298	4.46057	5.34128	5.16512	5.71253	5.61812	5.63673
4247	Galnt14	1.52901	0.00094729	0.42196	4.12817	4.74077	4.21575	2.97871	4.70385	4.2011	4.02889	4.19594	4.30991	4.11621	4.4032	4.77517	4.58876	4.99335	4.75294	4.39374	4.22925	4.60431	4.61258	5.16939	4.95069	5.07824
11983	Tmem198	1.52359	0.0331038	0.451569	3.68787	4.29534	2.75631	2.97871	4.11888	3.46413	3.55084	3.70117	3.69693	4.11621	4.80759	3.63767	3.63767	4.11888	4.75294	3.87917	4.02762	4.43439	4.70569	4.56367	4.67058	4.82044
12334	Tspyl2	1.52173	0.0206367	0.451005	5.23537	5.84108	4.75631	4.97871	5.47252	5.30063	5.28265	4.8267	5.00179	5.30063	6.19838	5.36014	5.56367	5.07824	4.95148	5.56367	5.51304	6.43439	6.34954	6.5479	6.43308	6.45675
12611	Usp20	1.51936	0.000604747	0.406421	4.04064	4.6441	3.75631	3.97871	4.11888	4.11621	3.87277	4.56367	3.9314	3.46413	4.56367	4.63767	4.25434	4.59281	4.40716	4.53125	4.61258	4.60431	4.61258	5.0845	4.61812	5.12977
12830	Wdr6	1.51757	0.0138736	0.450278	4.79157	5.39333	4.92624	4.56367	4.85585	4.87917	4.99142	5.07463	4.25333	4.24174	5.33811	5.4032	4.94023	4.53392	4.55012	5.11621	5.06324	5.71979	5.65988	5.9943	6.13002	6.21575
6343	Magea8	1.5175	0.000740167	0.414138	3.95562	4.55731	3.75631	3.30063	4.11888	4.31974	3.78788	4.19594	3.60947	4.24174	4.26994	4.4032	4.1231	4.94896	4.21452	4.24174	4.79315	4.89382	4.95361	4.36203	4.77012	4.42616
12908	Xrn2	1.50981	0.0338691	0.45159	4.24994	4.8443	4.07824	2.56367	4.6494	4.39374	4.20292	4.66801	4.51636	3.97871	5.19838	4.63767	4.9007	4.34128	4.14413	4.59538	4.34954	5.18927	5.16512	5.04011	5.41782	5.50634
7140	Myo5b	1.50061	0.0089763	0.449073	3.94736	4.53291	3.34128	3.56367	3.6494	3.9298	4.26705	4.24174	4.19443	4.11621	4.22263	4.22263	4.37463	4.47252	5.33	4.24174	4.61258	4.34128	5.34954	4.12757	4.32266	4.46681
11769	Tgfbr3	1.49815	0.0229324	0.451155	4.16449	4.74768	4.07824	3.97871	4.59281	4.74424	4.38735	4.3292	3.69693	2.65678	5.01618	4.1231	4.63767	4.99335	4.93073	4.24174	4.56367	4.95795	4.70569	5.04011	5.03315	4.99732
12489	Ube3b	1.49704	0.00191551	0.436865	3.45278	4.03489	3.07824	3.56367	3.6494	3.65678	3.65038	3.0491	3.60947	2.97871	3.8393	4.1231	4.05271	4.11888	3.8222	3.65678	3.29065	4.34128	3.70569	4.49954	4.61812	4.15486
3960	Fcrl1	1.49431	0.0194633	0.450915	4.11344	4.69292	2.75631	3.78606	3.85585	4.2011	4.67423	4.8267	4.41683	3.97871	4.52519	4.63767	4.19021	4.94896	5.37679	4.59538	5.16512	4.43439	4.87561	4.89809	4.44819	4.05177
6236	Lrrc9	1.49308	0.0167736	0.450662	4.06337	4.64166	3.56367	2.56367	4.6494	3.97871	3.95294	4.52714	4.46745	4.74424	4.1231	4.22263	4.73078	4.34128	4.90966	4.39374	4.61258	5.01935	4.61258	4.56367	4.86323	4.78874
1004	Arsk	1.49301	0.00345813	0.443706	4.1005	4.67873	3.34128	3.97871	3.85585	4.28127	4.26705	4.45119	4.41683	3.8267	4.48567	4.56367	4.05271	4.80694	5.49463	4.59538	4.70569	4.89382	4.61258	4.56367	4.67058	4.50634
11860	Tkfc	1.49184	0.00419555	0.445227	3.92299	4.50008	3.75631	3.30063	4.03642	3.97871	4.16975	4.19594	4.00179	3.46413	4.4032	4.01618	3.63767	4.34128	4.34576	4.24174	4.51304	5.13483	5.02762	4.68396	4.77012	4.78874
11754	Tfe3	1.48998	0.0097542	0.449345	4.42685	5.00214	4.34128	4.56367	4.03642	4.59538	4.20292	4.3292	4.69693	3.97871	5.0971	5.01618	3.97871	4.53392	5.33	4.39374	4.61258	5.71979	5.56367	5.16939	5.47794	5.22762
1637	Cbr1	1.48937	0.00696115	0.44809	4.88009	5.45479	4.6632	5.06617	4.70385	5.02601	4.65038	4.99663	4.25333	4.97871	5.58253	4.9596	5.4032	5.40839	4.60356	5.59538	4.61258	5.98897	5.75008	5.92275	5.81743	5.94074
12419	Txndc15	1.48936	0.0177793	0.450765	5.12421	5.6989	5.45675	4.56367	4.94896	4.87917	5.28265	4.85645	5.0689	5.11621	5.9451	4.9596	5.31574	5.30651	5.60356	5.15928	5.16512	6.18927	6.51304	6.21003	6.14863	6.11706
12113	Tnnc1	1.48887	0.0122701	0.449989	4.03104	4.60526	3.56367	3.97871	3.94896	3.97871	4.02889	4.14863	3.60947	3.97871	5.04366	4.1231	4.37463	3.75631	4.8666	4.53125	4.61258	4.68231	4.95361	4.84746	5.25555	4.65443
12399	Tulp3	1.48472	0.0201473	0.450969	4.10047	4.67067	4.45675	3.78606	4.03642	3.59538	4.65038	4.24174	3.9314	3.46413	4.74201	4.31574	3.43122	4.40839	4.65509	4.15928	4.56367	5.01935	4.87561	5.56367	5.25555	5.12977
2710	Cyp2c70	1.48401	0.00323187	0.443103	3.99108	4.56058	3.92624	4.14863	3.53392	4.28127	4.16975	4.14863	3.41683	3.97871	4.31574	4.70806	4.43122	4.11888	5.14413	4.07182	4.16512	5.07824	4.95361	4.56367	4.11116	4.82044
13265	Zfp831	1.48392	0.0441873	0.451803	4.09629	4.66571	2.75631	4.14863	4.47252	4.6264	4.41591	4.70117	4.56367	2.65678	4.52519	4.70806	4.37463	4.90315	5.36136	4.65678	5.02762	4.52185	4.29065	4.21003	4.38679	4.88184
5320	Ift122	1.48066	0.014841	0.450423	4.00613	4.57236	4.07824	4.14863	4.27089	3.59538	3.65038	3.99663	4.13303	3.65678	4.52519	3.77517	4.1231	3.94896	4.03165	4.39374	4.51304	5.34128	5.16512	4.68396	5.32266	4.99732
5232	Hspb1	1.47957	0.000667901	0.410373	4.48363	5.04881	4.6632	4.14863	4.11888	4.6264	4.32845	4.70117	4.7794	4.11621	4.87033	5.01618	4.63767	4.94896	5.08899	4.53125	5.37811	5.60431	5.16512	4.9943	4.99251	5.17952
5295	Iffo2	1.47698	0.0041063	0.445072	4.2047	4.76735	3.75631	3.78606	4.40839	4.11621	4.41591	3.8856	3.8574	4.65678	4.9596	4.48567	4.73078	4.53392	4.62956	4.53125	4.51304	4.89382	4.87561	4.9943	5.14863	5.10424
2865	Ddn	1.46989	0.0375037	0.451678	6.50961	7.06532	6.68705	6.8116	6.27089	6.44685	6.56367	6.03616	6.50429	5.97871	7.28728	6.42427	6.63767	6.53392	5.75294	7.1271	6.3204	7.89382	7.52587	7.84101	7.52856	8.13293
8282	Pax6	1.46876	0.0116409	0.449854	3.94105	4.49564	3.34128	3.30063	4.19689	3.46413	3.87277	4.59929	4.19443	3.8267	4.67329	4.1231	4.48567	4.47252	4.37679	4.31974	4.65988	4.60431	4.40613	4.49954	4.50708	4.99732
5886	Klrh1	1.46294	0.0466315	0.45184	3.89514	4.44402	3.56367	2.56367	3.75631	4.11621	3.95294	3.94218	4.19443	3.97871	4.98817	4.22263	4.19021	3.40839	4.68018	4.07182	4.29065	5.07824	4.40613	4.9943	4.72121	4.82044
11770	Tgfbr3l	1.46216	0.0211514	0.451042	4.14638	4.69447	4.34128	2.56367	3.94896	4.11621	4.06542	4.48967	4.36436	4.8267	4.60114	4.22263	4.25434	3.94896	5.08899	4.77226	4.56367	4.89382	4.87561	5.28803	5.14863	4.58228
8827	Plxnd1	1.46074	0.00875555	0.448988	4.51935	5.06605	3.75631	4.8856	4.70385	4.79974	4.10104	4.41167	4.56367	4.46413	4.98817	5.01618	4.68497	5.03642	5.26514	4.59538	4.02762	5.79194	5.34954	5.21003	5.14863	5.60066
5126	Hltf	1.46073	0.00431812	0.445431	3.94553	4.49222	4.21575	3.56367	3.75631	4.15928	3.91341	4.0491	4.30991	2.97871	4.56367	4.22263	4.58876	4.19689	4.37679	4.53125	4.70569	3.89382	4.51304	4.947	4.61812	4.82044
5397	Ildr1	1.46031	0.0128425	0.450101	3.80668	4.35295	3.07824	3.78606	4.11888	3.71567	3.65038	3.94218	3.69693	3.8267	4.44502	4.1231	3.31574	4.11888	4.65509	3.77226	4.51304	5.24174	4.29065	4.49954	4.77012	4.58228
12772	Vwa5b2	1.46019	0.00812524	0.448717	3.88805	4.4342	4.56367	3.56367	4.11888	3.53125	3.95294	4.45119	3.51636	3.65678	3.63767	3.9007	3.73078	4.27089	4.46606	4.24174	4.79315	4.68231	4.29065	5.04011	4.67058	4.6892
12494	Ubiad1	1.45786	0.00840155	0.448841	4.03363	4.57748	3.92624	3.56367	3.27089	3.77226	4.16975	4.09972	4.51636	4.24174	4.74201	4.48567	4.1231	4.40839	5.1076	4.87917	4.75008	4.60431	4.29065	4.947	4.03315	4.72315
6113	Lingo2	1.45747	0.0010987	0.425922	4.20717	4.75063	3.34128	3.97871	4.47252	4.24174	4.52485	4.52714	3.8574	4.35722	4.56367	4.1231	4.58876	4.94896	5.01203	4.8267	4.95361	5.07824	4.79315	4.62507	4.61812	4.6892
5385	Il1rap	1.45528	0.00533582	0.446763	4.00177	4.54306	3.92624	2.97871	4.11888	4.28127	4.02889	4.14863	3.9314	4.11621	4.48567	4.77517	4.31574	3.85585	4.88829	3.77226	4.16512	4.68231	4.87561	5.0845	4.77012	4.78874
7148	Myorg	1.45496	0.0274184	0.451375	4.49562	5.0366	4.84378	3.78606	3.6494	4.24174	5.02889	5.0231	4.25333	4.56367	5.07063	4.63767	4.19021	5.07824	5.7764	4.71567	5.13195	5.71979	5.02762	4.79499	5.03315	5.29688
5263	Iapp	1.45453	0.00533168	0.446758	3.76803	4.30858	3.07824	3.30063	3.53392	3.87917	3.87277	3.99663	3.60947	4.11621	4.52519	4.22263	4.19021	4.40839	4.14413	4.15928	4.29065	4.24174	4.87561	4.49954	4.11116	4.25108
5424	Ing5	1.45261	0.0192479	0.450898	3.91023	4.44888	3.75631	3.30063	3.6494	3.97871	4.16975	3.63406	3.7794	4.11621	4.80759	4.01618	3.81824	3.94896	4.24847	4.8267	3.87561	5.01935	4.79315	4.49954	4.95069	4.94074
4305	Gckr	1.45025	0.0197786	0.450941	4.00164	4.53794	3.07824	3.97871	4.34128	4.07182	3.99142	4.19594	3.8574	3.8267	4.67329	3.77517	4.58876	4.03642	5.37679	3.97871	4.34954	4.43439	5.16512	4.79499	4.95069	4.46681
11117	Sp9	1.44631	0.000123883	0.313227	4.44778	4.98015	4.92624	4.43814	4.40839	4.2011	4.65038	4.66801	4.36436	4.35722	4.01618	4.77517	4.81824	5.03642	5.37679	4.9298	4.95361	5.24174	5.02762	5.04011	4.67058	4.91159
3042	Dlgap3	1.44626	0.0489647	0.451871	5.81215	6.34448	5.56367	5.9329	5.75631	6.0491	5.75472	5.63406	6.20938	4.8267	6.58253	5.98817	6.07063	5.75631	5.42211	5.9298	5.58833	7.34128	6.43361	7.13814	7.0231	7.09778
12038	Tmem42	1.44188	0.00405716	0.444983	3.87577	4.40372	3.56367	3.56367	3.6494	3.65678	3.95294	4.09972	3.9314	3.8267	4.63767	4.4032	4.1231	4.59281	4.37679	4.31974	3.70569	4.60431	4.79315	4.04011	4.86323	4.61881
5373	Ikzf4	1.44112	0.0280051	0.451399	4.02184	4.54904	2.34128	4.14863	3.94896	4.31974	4.67423	4.19594	3.60947	4.35722	4.60114	4.63767	4.1231	4.34128	4.68018	3.77226	4.75008	4.8267	4.79315	4.49954	4.61812	4.99732
8981	Ppil1	1.44028	0.00636004	0.447677	4.34107	4.86742	3.75631	3.56367	4.70385	4.2011	4.89324	4.52714	4.69693	4.24174	4.48567	4.8393	4.63767	4.94896	5.24847	5.11621	4.83497	5.43439	4.70569	4.36203	4.90762	4.50634
13034	Zdhhc21	1.43956	0.028981	0.451436	4.42466	4.95029	4.6632	3.97871	4.6494	4.39374	4.67423	4.91417	4.13303	3.24174	5.17372	5.1231	5.34549	4.6494	4.7764	4.59538	4.75008	5.07824	4.51304	4.9943	5.74587	4.88184
6222	Lrrc55	1.43864	0.02236	0.451121	4.10952	4.63422	3.56367	2.97871	4.47252	4.42937	4.10104	4.70117	4.00179	4.56367	4.17372	4.56367	4.1231	4.27089	5.42211	4.8267	4.75008	4.13483	4.87561	4.89809	4.90762	4.20377
1311	Bend5	1.43822	0.0153129	0.450487	3.97082	4.4951	4.56367	3.30063	3.53392	3.8267	4.29808	4.48967	3.69693	3.46413	4.56367	3.9007	4.48567	4.47252	4.52264	4.39374	4.51304	5.01935	4.70569	4.68396	4.32266	4.42616
11984	Tmem198b	1.43772	0.0249447	0.451263	4.17015	4.69394	4.56367	2.56367	4.03642	4.6264	4.47141	4.19594	4.60947	3.97871	4.48567	4.4032	4.48567	4.99335	5.37679	4.59538	4.34954	5.18927	5.02762	4.12757	4.61812	4.46681
12128	Tollip	1.43664	0.034931	0.451617	4.90706	5.42976	5.56367	4.78606	5.11888	4.71567	4.57638	4.7653	4.7794	4.11621	5.74201	5.70806	4.86006	5.07824	5.03165	4.87917	4.99109	5.98897	5.99109	5.32551	6.05305	5.82044
8522	Pex7	1.4352	0.0276693	0.451385	4.1252	4.64645	3.75631	2.97871	3.94896	4.07182	4.16975	4.56367	4.65387	4.24174	4.74201	3.9007	3.81824	4.27089	4.60356	4.71567	4.46057	5.34128	5.098	4.68396	5.22078	4.99732
1208	B4galnt2	1.43327	0.0290751	0.451439	4.85709	5.37639	4.07824	4.56367	4.70385	4.95446	4.99142	4.8856	4.36436	5.46413	5.70806	4.70806	4.97871	5.07824	5.28163	5.59538	5.16512	6.07824	5.51304	5.36203	5.59115	5.78874
12182	Trabd	1.4327	0.00268028	0.441216	4.1596	4.67833	3.75631	4.43814	3.75631	4.2011	4.29808	4.41167	3.8574	4.11621	4.60114	4.1231	4.58876	4.27089	4.68018	3.97871	5.06324	5.01935	4.95361	4.9943	4.90762	4.88184
4347	Gfra3	1.43144	0.0436964	0.451795	3.93765	4.45512	2.34128	3.97871	3.6494	4.11621	4.10104	4.0491	3.9314	4.46413	4.80759	4.1231	3.81824	4.03642	5.07013	4.77226	4.61258	4.34128	4.40613	4.84746	4.25555	4.72315
12666	Vamp4	1.42959	0.0246526	0.451249	4.60752	5.12312	5.00424	3.97871	4.40839	4.15928	4.16975	4.59929	5.22418	4.56367	5.36014	4.9007	3.81824	4.75631	5.07013	5.56367	4.87561	5.29237	5.61258	5.36203	5.44819	5.65443
5662	Kbtbd4	1.42917	0.0125388	0.450043	4.33676	4.85193	3.07824	4.43814	4.6494	4.24174	4.65038	4.48967	4.69693	3.8267	4.9596	4.77517	4.73078	4.6494	4.99213	4.59538	4.51304	5.07824	5.34954	4.89809	5.03315	4.75631
7129	Myo16	1.42906	0.0026061	0.440903	4.76323	5.2783	4.56367	4.56367	4.75631	4.90471	4.72077	5.0231	4.60947	4.24174	5.48567	5.22263	5.48567	4.85585	4.95148	5.71567	5.37811	5.24174	5.51304	5.12757	5.18516	5.38434
7939	Olfr17	1.42858	0.0167823	0.450663	4.00816	4.52274	3.92624	2.97871	3.53392	4.07182	4.44393	4.66801	3.9314	4.11621	4.4032	4.22263	4.25434	4.40839	5.08899	3.65678	4.87561	4.95795	4.70569	4.43242	4.72121	4.42616
4434	Gm10037	1.42831	0.044796	0.451812	4.06303	4.57734	4.07824	1.97871	4.19689	4.71567	4.38735	3.94218	4.30991	4.35722	4.60114	4.22263	4.37463	4.47252	5.12598	4.77226	3.95361	5.01935	4.70569	4.62507	4.32266	4.75631
12817	Wdr4	1.42773	0.00260265	0.440888	3.85766	4.37138	4.07824	3.97871	3.85585	3.31974	3.91341	3.99663	3.69693	3.65678	4.22263	3.77517	4.25434	3.85585	4.65509	4.24174	4.29065	4.8267	4.29065	4.36203	4.95069	4.58228
11656	Tbl1xr1	1.42567	0.0127762	0.450088	4.58306	5.0947	4.45675	4.8856	4.19689	4.6264	4.44393	4.3292	4.46745	4.74424	5.0971	4.9596	4.68497	4.6494	4.8222	4.77226	4.34954	5.68231	5.70569	5.28803	5.35508	5.77262
12117	Tnpo3	1.42474	0.0100278	0.449431	4.44771	4.95841	5.14863	4.43814	4.11888	4.31974	4.26705	4.70117	3.9314	4.11621	4.98817	4.77517	4.86006	5.11888	5.03165	5.39374	4.34954	4.43439	5.22925	5.16939	4.81743	5.36297
4016	Fhod3	1.42342	0.0131842	0.450163	3.96118	4.47054	4.45675	3.30063	4.34128	3.59538	4.02889	4.66801	3.7794	3.46413	4.01618	4.63767	4.25434	4.03642	4.60356	4.15928	4.46057	4.24174	4.61258	4.9943	4.38679	4.78874
643	Alox8	1.42287	0.0391983	0.451714	3.89567	4.40448	4.34128	2.97871	3.11888	4.02601	3.78788	4.37102	3.51636	4.35722	4.56367	4.01618	4.37463	3.85585	5.19724	4.46413	4.34954	4.8267	4.16512	4.36203	4.25555	4.58228
6122	Lix1l	1.42148	0.00122825	0.428577	4.44287	4.95027	4.21575	3.78606	4.6494	4.49808	4.57638	4.70117	4.25333	4.56367	4.74201	4.56367	4.81824	4.70385	5.23159	4.65678	4.79315	5.07824	5.098	4.84746	5.50708	5.15486
1173	Atxn7l2	1.42098	0.0124677	0.450029	4.29035	4.79724	3.92624	3.78606	4.27089	4.6264	4.3582	4.52714	4.19443	4.11621	4.80759	4.31574	4.58876	3.85585	4.88829	4.8267	4.46057	5.01935	4.70569	5.21003	5.53565	5.36297
9604	Rasl10a	1.42007	0.0126013	0.450055	3.80819	4.31415	3.75631	3.30063	3.53392	4.11621	4.16975	3.56367	4.25333	4.35722	3.22263	4.22263	3.97871	4.11888	4.79948	4.9298	4.56367	4.01935	4.51304	4.36203	3.56367	4.38434
8838	Pnck	1.41963	0.0175655	0.450744	4.2038	4.70931	5.00424	3.78606	3.40839	4.07182	4.60147	4.59929	4.13303	3.8267	4.4032	4.22263	4.63767	4.40839	5.01203	4.53125	4.75008	5.13483	4.70569	4.62507	4.86323	4.91159
3993	Fgf13	1.41875	0.0150574	0.450453	4.51276	5.01738	4.34128	3.97871	4.85585	4.49808	4.76586	4.8856	4.89487	3.46413	4.93045	4.22263	4.77517	4.90315	5.53645	5.07182	4.61258	5.24174	4.79315	5.39766	5.50708	5.12977
11981	Tmem191c	1.41557	0.0389893	0.45171	4.91379	5.41517	4.84378	4.78606	4.85585	4.79974	4.69769	4.85645	4.8574	4.65678	5.87033	4.9596	4.73078	4.75631	4.79948	5.53125	4.95361	5.92624	6.34954	5.89809	5.72121	5.94074
4400	Gk	1.41553	0.00531282	0.446738	4.45392	4.95526	4.75631	3.78606	4.34128	4.39374	4.3582	4.66801	4.60947	4.24174	4.93045	4.63767	4.63767	4.6494	4.88829	4.8267	4.70569	5.47878	5.34954	4.947	5.53565	4.85147
11652	Tbck	1.41542	0.0367256	0.451661	4.19465	4.69588	3.56367	3.30063	3.94896	4.39374	4.49838	4.45119	4.19443	4.35722	5.04366	3.48567	4.19021	4.53392	4.93073	4.59538	4.51304	4.89382	4.95361	4.84746	5.50708	5.20377
1260	Bbs1	1.41389	0.0407776	0.451744	4.05207	4.55174	3.34128	3.56367	4.6494	3.71567	4.29808	4.24174	3.7794	3.97871	4.9007	3.1231	4.31574	3.94896	4.65509	4.07182	4.65988	4.89382	5.02762	5.12757	5.22078	5.0248
7660	Nsmf	1.41105	0.0498066	0.451882	6.02926	6.52603	5.61429	5.8856	6.07824	5.94218	5.98189	5.91417	5.73876	6.30063	6.80759	5.9007	5.88053	5.75631	5.7764	6.11621	6.098	7.29237	7.04554	7.35299	7.01298	7.55427
12873	Wscd1	1.41016	0.0296678	0.451461	4.45397	4.94984	3.92624	4.56367	3.53392	4.56367	4.69769	4.70117	4.0689	5.35722	4.67329	4.9007	4.48567	4.40839	5.01203	5.15928	4.75008	5.29237	4.79315	5.0845	5.22078	5.34128
12991	Zbtb7a	1.41014	0.0379517	0.451688	4.72747	5.22331	4.56367	3.97871	5.50355	4.49808	4.89324	4.45119	4.7794	4.56367	5.31574	5.07063	4.86006	4.80694	4.52264	5.11621	4.40613	5.92624	5.70569	5.89809	5.61812	5.5257
2416	Coro7	1.4099	0.0362091	0.451649	4.73175	5.22733	4.6632	4.97871	4.59281	4.6264	4.49838	4.66801	5.2819	3.65678	5.61952	5.22263	4.86006	5.19689	5.01203	4.97871	4.56367	5.29237	5.65988	5.74055	5.50708	5.46681
1184	Axin2	1.40902	0.00192815	0.436964	4.52212	5.01681	4.84378	4.14863	4.6494	4.2011	4.99142	4.70117	4.13303	4.35722	4.67329	4.77517	4.58876	4.85585	4.97195	4.87917	4.75008	5.47878	5.29065	5.0845	5.35508	5.15486
12793	Wbp1l	1.40882	0.0202045	0.450973	4.58366	5.07815	4.92624	2.97871	4.59281	4.6264	4.41591	5.24174	4.73876	4.74424	4.98817	4.48567	4.94023	4.99335	5.34576	5.15928	4.87561	5.18927	5.098	5.43242	5.18516	5.15486
5420	Ing1	1.40758	0.0251552	0.451274	4.42968	4.92289	4.07824	4.78606	3.94896	4.24174	4.62613	4.56367	4.30991	4.24174	5.07063	4.70806	4.1231	4.11888	4.75294	4.65678	4.83497	5.56367	4.95361	5.74055	5.44819	5.25108
3923	Fbxo31	1.40688	0.026083	0.451317	5.49106	5.98356	5.5112	5.50227	5.6494	5.57961	5.21922	5.24174	5.56367	4.97871	6.17372	5.52519	5.63767	5.50355	5.49463	5.74424	5.37811	6.21575	6.46057	6.68396	6.38679	6.78874
2482	Cracd	1.40679	0.026623	0.451341	4.70871	5.20112	3.34128	4.8856	5.03642	4.65678	5.04727	5.12438	4.13303	5.41167	4.74201	5.31574	5.15704	5.03642	5.48041	5.07182	5.34954	5.01935	4.87561	5.21003	5.35508	5.34128
544	Ahcyl2	1.40666	0.0285786	0.451421	5.14627	5.63855	5.07824	4.97871	5.30651	5.11621	5.10104	5.19594	5.30991	4.24174	5.98817	5.07063	5.37463	4.80694	5.28163	5.85318	5.40613	6.01935	5.70569	5.947	6.35508	6.20377
5814	Kifc2	1.40652	0.0157965	0.450548	5.67405	6.16618	5.40017	5.9329	5.6494	5.67173	5.686	5.43156	5.69693	5.41167	6.18611	5.63767	5.68497	5.75631	5.60356	6.18034	5.68297	6.45675	6.51304	6.76803	6.61812	6.92624
8686	Pip5k1b	1.40618	0.0382569	0.451694	4.1296	4.62138	2.75631	4.14863	3.75631	4.74424	4.38735	4.14863	4.30991	4.24174	4.67329	4.22263	4.1231	4.53392	5.37679	3.97871	4.56367	4.89382	4.87561	4.49954	4.56367	5.20377
12717	Vmn2r62	1.40371	0.0456666	0.451826	4.05577	4.54502	4.07824	3.30063	4.27089	3.87917	3.99142	4.45119	3.8574	3.65678	5.01618	4.22263	3.9007	4.03642	5.12598	4.07182	4.22925	4.68231	4.61258	4.89809	5.11116	5.10424
4576	Gm4988	1.40221	0.0122128	0.449978	4.15748	4.64518	3.92624	3.30063	4.03642	3.8267	4.62613	4.66801	3.9314	4.46413	4.63767	4.56367	4.05271	4.53392	4.97195	4.46413	4.83497	5.07824	4.87561	4.43242	4.67058	4.61881
509	Afg3l1	1.40179	0.017997	0.450786	3.78291	4.27018	3.92624	3.30063	3.75631	3.53125	3.60147	4.0491	4.00179	3.24174	4.63767	3.63767	3.9007	4.34128	4.17975	4.24174	4.16512	4.8267	4.51304	4.36203	4.18516	4.61881
5381	Il17re	1.40118	0.0186992	0.450851	3.75888	4.24552	3.92624	3.56367	3.27089	3.77226	3.65038	3.7653	3.7794	3.65678	4.44502	3.48567	3.9007	3.27089	4.8222	4.24174	4.29065	4.52185	4.79315	3.84746	4.90762	4.61881
8967	Ppef2	1.40115	0.0068498	0.448019	3.81441	4.30102	3.56367	3.78606	3.27089	3.46413	4.44393	4.0491	3.60947	3.8267	4.31574	3.63767	4.25434	3.94896	4.21452	4.39374	4.40613	4.24174	4.51304	4.62507	4.38679	4.6892
3038	Dlg4	1.4006	0.0287032	0.451426	7.91167	8.39771	7.91618	8.01213	7.98238	7.97871	8.0312	7.63406	7.99318	7.28613	8.37102	7.75868	8.02999	7.97686	6.88829	8.47696	7.93931	9.08902	8.89551	9.07628	9.01043	9.23352
9435	ROSA26	1.39875	0.0395394	0.451721	4.31891	4.80305	4.45675	2.56367	4.6494	3.8267	4.67423	4.66801	4.69693	4.46413	4.87033	4.01618	4.63767	5.03642	5.12598	5.24174	4.87561	4.34128	4.87561	4.62507	5.03315	5.0248
5218	Hsf4	1.39687	0.029597	0.451458	3.96066	4.44287	3.07824	4.30063	3.75631	3.77226	3.49838	4.3292	4.00179	4.46413	4.44502	3.77517	3.97871	4.53392	4.37679	4.46413	4.29065	4.95795	5.29065	4.43242	4.38679	4.38434
11963	Tmem170b	1.39682	0.0470703	0.451846	4.38603	4.86818	4.45675	4.30063	4.47252	4.56367	4.57638	4.41167	4.46745	2.97871	5.24648	4.31574	4.53813	4.34128	4.55012	4.46413	4.83497	5.18927	5.02762	5.36203	5.56367	5.36297
1001	Arsa	1.3967	0.00912422	0.449129	4.44561	4.92763	4.07824	4.56367	4.19689	4.6264	4.60147	4.45119	4.25333	4.11621	5.1231	4.48567	4.43122	4.6494	5.52264	4.65678	4.87561	5.43439	4.79315	5.12757	5.07268	5.15486
12910	Xylt1	1.39627	0.0302314	0.45148	4.58792	5.0695	4.84378	4.14863	3.94896	4.6264	4.20292	4.63406	4.51636	4.90471	5.46549	4.1231	4.77517	5.03642	4.65509	5.07182	4.87561	5.60431	5.51304	5.32551	5.22078	5.56367
6148	Lnx1	1.39425	0.0123512	0.450006	4.13699	4.61647	3.92624	3.78606	4.11888	4.59538	4.44393	4.37102	3.60947	3.97871	4.4032	4.9596	4.31574	3.53392	5.39206	4.24174	4.51304	4.89382	4.70569	4.68396	4.72121	4.82044
7617	Nrarp	1.39424	0.0376481	0.451681	4.58834	5.06782	4.6632	3.56367	4.11888	4.90471	4.76586	5.0491	4.13303	4.8267	5.26994	4.4032	4.86006	4.59281	5.71702	5.28127	4.65988	5.56367	4.79315	5.16939	5.47794	5.22762
4924	Gucd1	1.39387	0.0175249	0.45074	4.15435	4.63345	3.07824	4.30063	4.19689	4.39374	4.16975	4.45119	4.73876	3.65678	4.4032	4.56367	3.97871	4.59281	5.23159	5.11621	4.29065	4.75631	4.29065	4.79499	4.77012	4.58228
2405	Coq7	1.392	0.000896971	0.420368	4.48696	4.96413	4.45675	4.30063	4.34128	4.31974	4.49838	5.07463	4.65387	4.56367	4.17372	4.31574	5.08833	5.19689	5.12598	4.8267	5.02762	4.8267	4.87561	5.24956	5.22078	4.85147
4304	Gcfc2	1.39159	0.00120311	0.428104	4.35047	4.8272	4.45675	3.97871	4.11888	3.8267	4.55084	4.28613	4.41683	4.74424	4.77517	4.70806	4.81824	4.59281	4.99213	4.71567	5.16512	4.52185	4.87561	5.12757	4.67058	4.91159
742	Ankrd60	1.39079	0.0261642	0.451321	3.98544	4.46135	3.92624	2.97871	4.11888	3.87917	4.06542	4.24174	3.7794	4.56367	4.31574	4.01618	3.81824	3.75631	5.26514	4.15928	4.34954	4.60431	4.70569	4.79499	4.95069	4.65443
12468	Ube2g1	1.39015	0.0303831	0.451485	4.52552	5.00076	4.21575	3.30063	4.11888	4.8267	4.78788	4.99663	4.69693	4.56367	5.22263	4.48567	4.97871	4.80694	5.05102	4.77226	4.83497	5.47878	5.34954	4.89809	5.14863	5.20377
1902	Cdin1	1.38953	0.0374086	0.451676	3.97387	4.44847	3.34128	2.97871	4.19689	3.65678	4.02889	4.14863	4.36436	4.24174	4.80759	4.22263	4.25434	4.53392	4.14413	4.07182	4.65988	4.60431	4.87561	4.62507	4.18516	4.75631
1190	B230217C12Rik	1.38936	0.0182134	0.450807	4.03093	4.50535	4.6632	4.30063	3.94896	4.24174	4.41591	3.8267	3.7794	2.97871	4.1231	3.9007	4.19021	4.34128	4.70484	4.39374	4.56367	5.13483	4.51304	4.74055	4.25555	4.82044
12657	Uty	1.38751	0.0307518	0.451497	4.10569	4.5782	3.92624	2.97871	4.27089	4.2011	4.26705	4.70117	3.69693	4.46413	4.44502	4.4032	4.19021	4.70385	5.37679	4.65678	4.87561	4.13483	4.87561	3.84746	4.50708	4.78874
6115	Lingo4	1.38459	0.0267186	0.451346	3.93192	4.40137	3.07824	3.56367	4.27089	4.24174	3.91341	3.8856	4.00179	4.11621	4.31574	3.31574	3.81824	4.80694	5.01203	4.15928	4.34954	5.18927	4.02762	4.21003	4.77012	4.75631
4558	Gm46345	1.38413	0.00596546	0.447362	4.12448	4.59345	4.21575	3.97871	3.53392	4.07182	3.99142	4.24174	4.25333	4.56367	4.26994	4.01618	4.48567	4.47252	5.28163	4.97871	4.34954	4.52185	4.61258	4.43242	4.95069	4.42616
5418	Incenp	1.38381	0.0272475	0.451368	4.05442	4.52306	4.21575	4.43814	3.40839	4.07182	4.13581	4.45119	4.00179	3.24174	4.52519	3.48567	4.25434	4.59281	4.97195	4.24174	4.16512	4.24174	5.29065	4.79499	4.86323	4.85147
2918	Defb30	1.38317	0.0119461	0.449921	4.10308	4.57105	3.34128	4.30063	4.40839	4.28127	3.78788	4.14863	3.8574	4.35722	4.44502	4.56367	4.58876	4.40839	5.42211	4.59538	4.70569	4.60431	4.02762	4.43242	4.50708	4.42616
11765	Tgfb1i1	1.38173	0.0150151	0.450447	3.91715	4.38363	4.45675	3.56367	4.19689	3.8267	3.99142	4.52714	3.69693	2.97871	4.01618	4.1231	4.43122	4.34128	4.8222	4.59538	4.40613	4.60431	4.02762	4.43242	4.18516	4.25108
5257	Hyal2	1.38167	0.0372436	0.451672	3.85	4.31641	3.34128	4.30063	3.40839	3.65678	3.83095	3.94218	3.8574	3.8267	4.48567	3.48567	3.81824	3.11888	4.7764	3.24174	4.61258	5.01935	4.95361	4.49954	5.07268	4.88184
10564	Sh3tc1	1.3815	0.0103124	0.449515	4.10755	4.57378	3.92624	3.56367	4.03642	4.2011	4.69769	4.14863	4.56367	3.65678	4.17372	4.77517	4.73078	4.47252	5.24847	4.46413	4.79315	4.52185	4.02762	4.28803	4.56367	4.42616
7280	Ncs1	1.38124	0.033353	0.451576	6.44945	6.91542	6.5112	6.47056	6.47252	6.39374	6.46459	6.39149	6.37766	6.11621	6.84712	6.24648	6.67329	6.324	5.85562	6.84	6.63642	7.71979	7.02762	7.39766	7.44819	7.90051
4842	Grin2d	1.37802	0.00112024	0.426404	4.18627	4.64887	3.92624	3.97871	4.27089	3.9298	4.3582	3.94218	4.13303	4.46413	4.67329	4.4032	4.53813	4.6494	4.68018	4.8267	4.51304	4.52185	4.87561	4.36203	5.14863	4.61881
8767	Plekha8	1.3764	0.0146342	0.450394	4.10968	4.57058	4.07824	3.56367	4.27089	4.07182	4.47141	4.09972	3.51636	4.24174	4.67329	2.9007	4.63767	4.53392	5.16205	4.46413	4.16512	4.95795	4.70569	4.947	4.95069	4.85147
4891	Gstz1	1.37546	0.000198879	0.336488	4.77826	5.23817	4.92624	4.30063	4.75631	4.77226	4.95294	4.8267	4.46745	4.90471	5.0971	5.1231	5.22263	4.94896	5.45156	5.49808	5.40613	5.01935	5.29065	5.12757	5.50708	5.0248
11729	Tepsin	1.37544	0.0335087	0.45158	3.74128	4.20116	3.07824	3.56367	3.27089	3.71567	3.87277	3.8267	3.60947	4.46413	4.26994	3.48567	3.63767	4.03642	4.55012	3.77226	3.70569	4.60431	4.79315	4.62507	4.61812	4.38434
3594	Ercc4	1.37539	0.00118659	0.427783	4.4999	4.95974	4.21575	4.43814	4.6494	4.56367	4.49838	4.56367	4.25333	4.35722	4.9596	4.8393	4.73078	4.59281	5.28163	4.9298	4.75008	4.95795	5.51304	4.9943	4.86323	5.10424
12014	Tmem255a	1.37486	0.0204539	0.450992	4.10598	4.56526	3.92624	2.97871	4.27089	4.49808	4.41591	4.24174	4.30991	3.8267	4.48567	3.63767	4.53813	3.85585	4.46606	4.71567	4.34954	4.89382	5.02762	4.74055	5.11116	4.88184
8405	Pcyt2	1.37383	0.00434997	0.445482	5.01621	5.47441	4.34128	4.97871	4.70385	5.3756	5.44393	5.14863	4.96702	4.8267	5.36014	5.17372	5.22263	5.11888	5.55012	5.42937	5.19754	5.52185	5.61258	5.92275	5.74587	5.72315
6628	Mettl22	1.37331	0.000607566	0.406613	4.58644	5.04411	4.45675	4.78606	4.85585	4.56367	4.41591	4.41167	4.51636	4.56367	4.70806	4.9596	4.73078	4.75631	5.59039	5.28127	4.75008	5.13483	5.098	4.947	5.03315	5.20377
11875	Tlnrd1	1.37326	0.0443666	0.451806	4.7632	5.22081	5.07824	4.97871	4.53392	4.53125	4.57638	4.94218	4.81893	4.11621	5.29302	4.31574	4.9007	4.59281	4.70484	5.07182	4.40613	6.01935	5.87561	5.9943	5.69612	5.85147
179	A26c2	1.3728	0.018386	0.450823	3.83206	4.28918	3.56367	3.30063	3.85585	3.8267	3.69769	3.99663	4.41683	3.65678	4.17372	3.63767	4.19021	3.85585	4.70484	3.77226	5.06324	4.60431	4.51304	4.49954	4.18516	4.15486
110	3110082I17Rik	1.37232	0.00886754	0.449032	4.4055	4.86211	4.34128	3.97871	4.70385	4.15928	4.3582	4.66801	4.36436	4.11621	4.9596	4.22263	4.43122	5.03642	5.48041	4.77226	4.51304	5.13483	5.22925	4.9943	4.81743	4.85147
8389	Pcolce2	1.37214	0.0221034	0.451105	4.0642	4.52063	4.21575	3.56367	4.03642	4.11621	3.95294	4.14863	3.8574	4.46413	4.22263	3.77517	5.22263	4.27089	5.19724	4.15928	4.22925	5.01935	3.87561	4.21003	4.77012	4.99732
12832	Wdr66	1.37169	0.0326062	0.451554	4.01649	4.47244	4.34128	2.97871	4.27089	3.97871	3.91341	4.09972	3.7794	3.97871	4.80759	3.77517	3.73078	4.75631	4.95148	4.24174	4.61258	4.34128	4.95361	4.36203	4.81743	4.65443
4934	Gxylt2	1.37131	0.020348	0.450984	3.99184	4.4474	3.92624	3.56367	4.03642	3.87917	4.32845	4.19594	3.19443	4.35722	4.44502	3.9007	4.48567	3.53392	5.17975	4.39374	4.46057	4.68231	4.40613	4.947	4.38679	4.54481
628	Alg3	1.37098	0.0292928	0.451447	3.75899	4.2142	4.07824	3.56367	2.94896	4.2011	3.74349	4.3292	3.0689	3.8267	4.07063	3.9007	3.43122	3.75631	4.37679	4.46413	4.02762	4.24174	4.79315	4.12757	4.61812	4.61881
4157	Ftsj1	1.37076	0.0286759	0.451425	3.9043	4.35928	3.75631	3.30063	3.75631	3.59538	4.23534	4.28613	3.69693	4.24174	4.26994	3.77517	4.19021	4.6494	4.93073	4.15928	4.22925	5.24174	4.29065	4.04011	3.86323	4.58228
8278	Pate14	1.37022	0.00528419	0.446707	4.34783	4.80225	4.45675	4.43814	4.11888	4.53125	4.13581	4.63406	4.41683	3.65678	4.74201	4.63767	4.19021	4.19689	5.17975	4.8267	5.13195	4.68231	4.70569	5.12757	5.14863	4.99732
5327	Ift46	1.3701	0.0182993	0.450815	4.60164	5.05592	4.6632	3.97871	4.27089	4.59538	4.78788	4.45119	4.8574	4.56367	5.24648	5.01618	4.81824	4.59281	5.16205	4.59538	4.91514	5.86065	4.95361	5.04011	5.25555	5.40541
732	Ankrd42	1.36951	0.00556601	0.446997	4.84098	5.29465	4.92624	3.97871	4.75631	5.02601	5.06542	5.14863	4.8574	4.56367	5.24648	5.07063	5.15704	4.94896	5.46606	5.39374	5.63642	5.56367	5.70569	4.62507	5.28949	5.38434
3814	Fam221a	1.36866	0.00979389	0.449358	4.09995	4.55272	3.75631	4.56367	3.94896	3.87917	4.10104	3.99663	3.51636	4.46413	4.67329	3.9007	4.37463	4.90315	4.55012	4.53125	4.75008	4.95795	4.51304	4.68396	4.44819	4.46681
1244	Bahd1	1.36749	0.0247038	0.451251	4.86654	5.31806	4.84378	4.8856	4.6494	4.95446	4.60147	4.52714	5.25333	4.46413	5.61952	4.63767	4.68497	5.50355	5.26514	5.28127	4.56367	5.86065	5.65988	5.53196	5.72121	5.78874
651	Amacr	1.36651	0.00417754	0.445196	4.52441	4.97491	4.56367	3.97871	4.53392	4.56367	4.80958	4.59929	4.25333	4.74424	4.67329	4.56367	4.53813	5.15841	5.52264	4.65678	4.91514	5.24174	5.40613	4.68396	4.90762	5.12977
5495	Iqcf6	1.3662	0.0301396	0.451477	4.20581	4.65598	4.07824	3.78606	4.27089	4.46413	4.47141	4.3292	3.7794	4.65678	4.01618	4.70806	4.43122	4.34128	5.66769	3.87917	4.99109	4.68231	4.79315	4.43242	4.99251	4.29688
317	Acbd4	1.36549	0.00725794	0.448269	4.25755	4.70697	3.34128	4.56367	4.34128	4.11621	4.26705	4.3292	4.36436	4.35722	4.63767	4.70806	3.97871	4.19689	5.1076	4.77226	4.65988	5.07824	5.02762	5.0845	4.61812	4.54481
2751	D17H6S53E	1.36529	0.0339312	0.451591	4.14091	4.59011	4.34128	3.78606	3.40839	4.11621	4.02889	4.14863	4.13303	4.56367	4.74201	3.63767	4.77517	3.75631	4.99213	4.46413	4.34954	5.07824	5.40613	4.36203	4.61812	5.05177
7131	Myo19	1.36512	0.0137148	0.450253	4.24284	4.69187	4.07824	4.30063	4.40839	4.42937	4.62613	4.66801	4.00179	3.65678	4.01618	4.22263	4.63767	4.53392	4.97195	4.59538	4.40613	5.47878	4.29065	4.62507	4.90762	4.94074
5195	Hrk	1.36509	0.0240702	0.451219	4.56789	5.01689	4.45675	4.30063	4.11888	5.07182	4.55084	4.37102	4.65387	4.65678	4.93045	4.01618	4.86006	4.6494	4.97195	4.65678	4.70569	5.79194	5.02762	5.39766	5.56367	5.54481
11969	Tmem178b	1.36377	0.0140351	0.450304	5.09009	5.53769	5.14863	4.8856	4.53392	5.00255	5.28265	5.0491	5.03574	5.0491	5.82354	4.9596	5.22263	5.15841	5.59039	5.28127	5.53858	5.68231	5.61258	6.14863	5.79397	5.92624
8218	Pak1ip1	1.36153	0.0233622	0.45118	4.86906	5.31428	4.92624	4.67915	4.70385	4.68653	5.23534	4.96966	4.65387	4.24174	5.72513	5.31574	5.08833	5.11888	4.84457	5.39374	5.48705	5.56367	5.16512	5.71253	5.44819	5.31925
5269	Ica1l	1.36104	0.0383681	0.451697	4.26873	4.71344	4.34128	3.97871	3.75631	4.07182	4.57638	4.24174	4.19443	4.35722	4.9007	4.1231	4.19021	4.19689	4.21452	4.46413	4.75008	5.60431	4.70569	5.36203	5.18516	5.05177
1590	Car12	1.36098	0.03065	0.451494	4.59036	5.03501	4.84378	4.97871	4.03642	4.85318	4.89324	4.41167	4.73876	3.65678	4.9007	4.63767	4.9007	4.59281	5.19724	5.07182	4.51304	5.60431	5.79315	4.84746	5.14863	5.07824
5658	Katnip	1.36027	0.0174496	0.450733	4.41647	4.86037	3.34128	4.56367	4.94896	4.49808	4.20292	4.63406	4.41683	4.24174	4.9007	4.22263	4.68497	4.94896	4.79948	4.39374	4.91514	5.13483	5.22925	4.79499	5.18516	5.15486
2247	Clpx	1.35938	0.0189561	0.450873	4.61657	5.05951	4.21575	3.56367	4.85585	4.68653	4.83095	4.48967	4.9314	4.8267	5.14863	4.22263	5.01618	5.03642	5.24847	5.28127	4.83497	5.24174	5.51304	5.12757	5.47794	4.65443
301	Acaca	1.35885	0.0196684	0.450932	4.62192	5.06431	4.56367	4.14863	3.94896	4.35722	4.91341	4.8267	5.10133	4.56367	5.17372	4.56367	4.43122	5.03642	5.12598	4.9298	4.91514	5.24174	5.22925	5.68396	5.32266	5.22762
12372	Ttll1	1.35789	0.0304278	0.451487	4.39363	4.835	3.34128	4.14863	4.75631	4.65678	4.52485	4.56367	4.36436	4.11621	5.07063	4.77517	4.19021	4.6494	5.05102	4.71567	4.22925	5.13483	5.02762	5.21003	4.81743	5.38434
254	Abcd2	1.35781	0.0346758	0.451611	4.14114	4.58243	4.45675	2.56367	4.19689	4.31974	4.26705	4.19594	4.51636	4.11621	4.63767	4.22263	4.1231	4.80694	4.97195	4.24174	3.87561	4.60431	4.79315	4.89809	4.81743	5.05177
5300	Ifit1bl1	1.35761	0.0344346	0.451605	3.95587	4.39693	3.56367	3.78606	3.85585	3.53125	4.20292	3.94218	4.0689	3.97871	4.67329	3.48567	4.77517	3.75631	4.65509	3.87917	4.46057	4.95795	3.70569	4.9943	4.61812	5.07824
48	1700037H04Rik	1.3574	0.014437	0.450365	5.66038	6.10122	5.8856	5.37102	5.47252	5.53125	5.70927	5.58159	5.8574	5.41167	6.1231	5.74201	5.86006	5.75631	5.40716	6.15928	5.95361	6.52185	6.22925	6.69832	6.01298	6.77262
5109	Hint2	1.35737	0.00792847	0.448624	4.36773	4.80854	3.56367	4.43814	4.47252	4.42937	4.41591	4.45119	4.25333	4.24174	5.04366	4.77517	4.1231	4.6494	5.08899	5.02601	4.61258	5.07824	4.79315	4.84746	4.77012	5.12977
8326	Pcdhb11	1.35703	0.0246687	0.45125	4.02624	4.4667	3.56367	3.30063	3.85585	3.8267	4.02889	4.3292	4.69693	4.56367	4.07063	4.48567	4.48567	4.27089	4.55012	4.31974	4.29065	4.24174	4.95361	4.28803	4.86323	4.38434
8276	Pask	1.35621	0.0416122	0.45176	3.73727	4.17686	3.75631	3.56367	3.53392	3.71567	3.49838	3.48967	3.8574	3.65678	4.56367	3.77517	3.73078	3.27089	4.43691	3.53125	4.40613	4.34128	4.95361	3.947	4.67058	4.88184
10200	Samd11	1.35598	0.034874	0.451616	4.2688	4.70814	3.92624	4.43814	2.94896	4.53125	4.26705	4.79633	4.30991	4.56367	4.63767	5.1231	3.9007	4.53392	5.28163	4.46413	4.34954	5.13483	4.61258	4.84746	4.72121	4.82044
12139	Tomm7	1.3553	0.0161286	0.450588	5.47084	5.90946	5.40017	5.14863	5.6494	5.44685	5.79877	4.94218	5.44236	5.70117	5.70806	5.67329	5.48567	5.73032	5.26514	5.95446	5.3204	6.26728	6.46057	5.947	6.35508	6.54481
748	Anks3	1.35473	0.00990517	0.449393	5.2241	5.66211	5.27988	4.8856	5.23436	5.11621	5.29808	5.19594	5.33739	4.97871	5.69078	5.07063	5.56367	5.40839	5.01203	5.53125	5.48705	6.16231	6.16512	6.0845	6.09205	5.70627
11905	Tmed7	1.35379	0.034948	0.451618	5.35065	5.78765	5.00424	5.56367	4.75631	5.22156	5.3582	5.3292	5.30991	5.46413	6.14863	5.8393	5.56367	5.56367	5.08899	5.28127	5.40613	6.13483	6.53858	5.92275	6.22078	6.10424
4431	Glyatl3	1.35219	0.0384139	0.451698	4.0046	4.4399	3.34128	3.78606	4.03642	4.11621	3.83095	3.94218	4.00179	4.11621	4.87033	4.1231	3.63767	4.03642	4.68018	4.31974	4.95361	5.13483	4.51304	4.21003	4.50708	4.72315
2922	Defb50	1.35197	0.0112009	0.449751	4.20374	4.63881	3.92624	3.30063	4.40839	4.02601	4.29808	4.66801	4.0689	4.46413	4.67329	4.56367	4.48567	4.59281	5.05102	4.31974	4.75008	4.75631	4.40613	4.68396	4.44819	4.96931
7645	Nscme3l	1.35191	0.00115684	0.427183	4.51791	4.95291	4.6632	3.97871	4.40839	4.56367	4.65038	4.56367	4.51636	4.35722	4.9596	4.56367	4.77517	4.99335	4.97195	4.8267	5.40613	5.07824	5.22925	4.947	4.72121	4.96931
6876	Mrgpra6	1.35115	0.0363117	0.451651	4.18511	4.61929	3.92624	4.14863	4.03642	3.8267	4.44393	4.3292	4.30991	4.74424	3.9007	4.4032	3.63767	4.75631	5.64238	4.71567	4.91514	4.68231	5.02762	4.21003	4.61812	4.20377
4333	Gemin8	1.34985	0.0240898	0.45122	4.51148	4.94428	3.92624	4.43814	4.11888	4.77226	4.26705	4.52714	4.51636	5.0491	4.98817	4.22263	4.53813	4.70385	4.93073	4.9298	4.99109	5.64384	4.61258	5.28803	5.32266	5.20377
1189	Azin2	1.34952	0.0438175	0.451797	4.51468	4.94713	3.07824	4.14863	4.47252	4.74424	4.80958	4.7653	4.46745	5.0491	5.0971	4.56367	5.1231	5.03642	4.90966	4.9298	4.95361	5.13483	5.098	4.62507	4.77012	5.27416
12529	Uevld	1.34911	0.0225691	0.451133	4.04645	4.47846	3.75631	3.78606	3.94896	4.07182	4.16975	3.70117	4.19443	4.11621	4.67329	3.9007	4.48567	4.19689	4.60356	4.24174	4.29065	5.34128	4.40613	4.21003	4.86323	4.72315
11915	Tmem107	1.34905	0.0319013	0.451533	4.23434	4.66629	3.92624	3.97871	4.34128	4.02601	4.32845	4.0491	4.0689	4.24174	5.14863	4.31574	3.9007	4.19689	4.7764	4.77226	4.51304	5.18927	5.02762	4.79499	4.81743	5.0248
9147	Prmt6	1.34827	0.0256732	0.451299	4.18104	4.61215	3.56367	4.30063	4.59281	4.46413	4.3582	4.28613	4.0689	3.97871	4.01618	4.01618	4.68497	4.94896	5.49463	4.9298	4.46057	4.95795	4.29065	4.68396	4.11116	4.15486
153	5730522E02Rik	1.34821	0.0101559	0.449469	4.18763	4.61867	4.45675	3.30063	3.85585	4.11621	4.02889	4.41167	4.60947	4.46413	4.44502	4.56367	4.31574	4.85585	4.97195	4.24174	4.46057	4.52185	5.02762	4.43242	4.90762	4.50634
409	Adam33	1.3472	0.0239366	0.451211	4.30386	4.73383	4.21575	3.30063	4.11888	4.35722	4.57638	4.66801	4.13303	4.46413	4.9007	4.1231	4.25434	4.80694	5.21452	4.77226	5.26028	4.89382	4.40613	4.84746	4.77012	4.72315
4979	Haao	1.34687	0.0146663	0.450398	4.31475	4.74436	3.34128	4.14863	4.47252	4.24174	4.57638	4.37102	4.51636	4.56367	4.60114	4.4032	5.1231	4.27089	5.36136	4.77226	4.87561	4.52185	5.098	4.947	4.56367	4.25108
1251	Basp1	1.34671	0.0387817	0.451705	6.18087	6.61031	5.71051	6.22663	6.37522	6.25172	6.31335	6.12438	6.23883	5.56367	6.82354	6.61952	6.4587	5.8316	5.48041	6.3756	6.21348	7.25456	7.04554	7.30689	6.92932	7.19775
5721	Kcnmb4	1.34504	0.0396535	0.451723	4.55269	4.98034	5.00424	3.78606	4.59281	4.6264	4.44393	4.85645	4.00179	4.46413	5.19838	3.77517	4.94023	4.53392	5.14413	4.97871	4.29065	5.34128	5.40613	5.43242	5.53565	5.40541
8860	Poc1a	1.34488	0.0223089	0.451117	3.90321	4.33068	3.34128	3.30063	4.19689	4.07182	4.32845	3.63406	3.7794	4.11621	4.36014	3.48567	4.73078	4.03642	4.8666	4.59538	4.40613	4.34128	4.51304	3.74055	4.67058	4.25108
8717	Pknox2	1.34463	0.0433669	0.45179	4.12754	4.55475	4.34128	4.30063	3.6494	4.02601	3.91341	4.24174	3.8574	3.97871	4.8393	4.31574	4.25434	4.27089	4.70484	3.97871	4.098	4.24174	5.34954	4.68396	5.32266	4.88184
12153	Tox2	1.34437	0.0147578	0.450411	4.47998	4.90691	4.6632	4.56367	4.03642	4.35722	4.65038	5.07463	3.60947	4.65678	4.70806	4.48567	4.68497	4.75631	5.24847	4.65678	5.19754	5.13483	5.02762	4.56367	4.99251	5.22762
5409	Imp4	1.34395	0.0294922	0.451454	4.40369	4.83017	3.56367	4.30063	3.94896	4.65678	4.3582	4.59929	4.65387	4.74424	4.80759	4.9007	4.05271	4.11888	5.19724	4.46413	5.098	5.56367	4.87561	5.24956	4.67058	4.94074
4099	Foxk2	1.34388	0.0448892	0.451814	5.24963	5.67603	5.40017	5.56367	5.11888	5.51476	5.25128	5.12438	5.22418	4.24174	5.80759	5.56367	5.19021	5.03642	5.45156	4.9298	5.3204	6.36512	6.16512	5.97084	6.33896	6.10424
5387	Il20ra	1.34333	0.0125356	0.450042	3.70165	4.12746	3.34128	3.30063	3.53392	3.71567	3.95294	3.8856	3.8574	3.65678	4.07063	3.63767	4.19021	3.11888	4.55012	3.77226	4.29065	4.60431	4.61258	4.49954	4.18516	3.94074
5211	Hsd17b4	1.34304	0.0376021	0.45168	4.71616	5.14166	5.21575	4.43814	4.11888	4.74424	4.67423	4.56367	4.60947	4.65678	5.42427	4.9596	4.97871	4.47252	4.55012	5.02601	4.95361	5.79194	5.29065	5.21003	5.67058	5.65443
4048	Flna	1.34283	0.0481231	0.45186	4.58879	5.01407	3.92624	4.56367	4.75631	4.46413	4.67423	4.79633	5.39083	3.8267	4.9007	5.48567	4.77517	5.23436	4.37679	4.53125	4.61258	5.01935	5.29065	5.49954	5.41782	4.91159
10031	Rprm	1.34272	0.0374084	0.451676	4.14737	4.57253	3.07824	4.43814	3.94896	4.79974	4.41591	4.28613	4.30991	3.97871	4.07063	4.22263	4.25434	4.03642	4.95148	4.31974	4.79315	5.18927	4.16512	4.947	4.50708	4.91159
4954	H2-M2	1.34236	0.0165668	0.450639	4.17102	4.59579	4.21575	4.30063	3.6494	3.71567	3.87277	4.28613	4.81893	4.11621	4.56367	4.70806	4.1231	4.99335	4.90966	3.97871	4.87561	4.89382	4.51304	4.62507	4.50708	4.42616
6216	Lrrc46	1.34127	0.0301758	0.451478	4.0754	4.499	3.75631	2.97871	4.19689	4.28127	4.29808	4.41167	4.19443	4.11621	4.44502	3.48567	4.25434	4.90315	5.21452	4.39374	4.99109	4.52185	4.40613	4.21003	4.56367	4.54481
1763	Ccnjl	1.3399	0.00176486	0.43558	4.32602	4.74815	4.07824	3.56367	4.40839	4.56367	4.52485	4.56367	4.36436	4.46413	4.4032	4.63767	4.9007	4.59281	4.88829	4.71567	5.22925	4.75631	4.40613	4.74055	4.81743	4.54481
13153	Zfp428	1.33934	0.0252647	0.451279	4.55954	4.98106	4.6632	3.56367	4.80694	4.87917	4.95294	4.70117	4.36436	4.11621	4.98817	4.56367	5.31574	4.34128	4.97195	5.07182	5.26028	5.52185	4.70569	4.9943	4.81743	5.22762
13030	Zdhhc17	1.33871	0.0113701	0.449791	4.57328	4.99413	3.75631	4.43814	4.47252	4.79974	4.76586	4.96966	4.0689	5.0491	4.8393	5.17372	5.1231	4.70385	5.07013	5.11621	5.19754	4.8267	5.098	4.89809	4.90762	4.82044
12538	Uggt1	1.33838	0.0435437	0.451793	4.45965	4.88014	4.34128	4.8856	4.40839	4.28127	4.29808	4.14863	4.65387	3.8267	5.29302	4.77517	4.1231	4.6494	4.62956	4.59538	4.83497	5.29237	5.34954	5.36203	5.07268	4.99732
361	Acss1	1.3382	0.0457345	0.451827	4.60192	5.02222	3.75631	4.56367	4.53392	4.6264	4.85201	4.96966	4.30991	4.65678	5.14863	3.77517	4.77517	5.07824	5.28163	4.65678	4.70569	5.79194	4.79315	5.04011	5.74587	5.60066
6857	Mpst	1.33802	0.0002912	0.366259	4.08045	4.50056	3.92624	3.97871	4.40839	3.65678	3.95294	4.24174	4.00179	4.24174	4.31574	4.31574	4.31574	4.59281	4.55012	4.53125	4.61258	4.13483	4.70569	4.43242	4.77012	4.54481
2735	Cyren	1.33797	0.0357167	0.451637	3.76442	4.18447	4.07824	3.78606	3.11888	3.77226	3.60147	3.8856	3.41683	3.65678	4.56367	2.9007	3.97871	4.53392	4.40716	3.87917	3.79315	4.75631	4.40613	4.62507	4.32266	4.42616
2048	Cfap54	1.33788	0.0276445	0.451384	4.25024	4.67019	3.56367	3.78606	4.19689	3.9298	4.41591	4.56367	4.30991	4.74424	4.74201	4.1231	4.63767	4.59281	5.33	4.39374	5.06324	4.8267	4.51304	4.36203	4.61812	4.91159
12116	Tnpo2	1.33773	0.0421118	0.451768	5.23693	5.65672	4.92624	5.30063	5.56367	5.22156	4.95294	5.28613	4.9314	5.0491	5.9007	5.31574	5.1231	4.85585	5.52264	5.35722	5.16512	6.43439	6.3204	6.04011	6.09205	5.99732
3039	Dlg5	1.3374	0.015811	0.45055	4.60281	5.02224	4.75631	4.14863	4.11888	4.49808	4.67423	4.8856	4.56367	4.46413	5.31574	4.9007	4.43122	4.70385	5.23159	4.71567	5.02762	5.34128	5.16512	5.24956	5.07268	5.40541
7576	Nphp1	1.33683	0.0036441	0.444147	4.28266	4.70147	4.45675	3.30063	4.19689	4.53125	4.57638	4.52714	4.19443	4.35722	4.4032	4.63767	4.73078	4.80694	5.05102	4.8267	4.65988	4.89382	4.51304	4.84746	4.32266	4.42616
7949	Olfr223	1.33649	0.0287892	0.451429	4.18448	4.60293	3.75631	4.43814	4.11888	4.35722	4.44393	4.41167	3.41683	4.35722	4.36014	5.17372	4.1231	4.40839	5.33	3.97871	4.56367	5.07824	4.70569	4.56367	3.95069	4.75631
5118	Hivep1	1.33631	0.0183048	0.450815	4.15493	4.57319	4.21575	3.97871	3.53392	4.46413	4.20292	4.45119	3.9314	3.97871	4.63767	4.63767	4.25434	5.15841	5.23159	4.39374	4.51304	4.60431	4.02762	4.43242	4.50708	4.54481
4229	Gadd45gip1	1.33591	0.00354334	0.443913	5.26108	5.67891	5.07824	5.14863	5.07824	5.44685	5.25128	5.26411	5.22418	5.11621	5.74201	5.31574	5.37463	5.44081	5.29793	5.77226	5.46057	5.92624	6.098	5.97084	5.74587	6.06507
7892	Olfr1358	1.33521	0.0230902	0.451164	4.28008	4.69715	4.34128	3.30063	4.27089	4.46413	4.26705	4.85645	3.9314	4.56367	4.52519	4.63767	4.77517	4.59281	5.29793	4.77226	5.098	4.68231	4.40613	4.43242	4.77012	4.20377
2508	Crim1	1.33484	0.0140242	0.450302	5.07807	5.49474	5.00424	4.8856	4.34128	5.0491	5.18643	5.19594	5.0689	5.61097	5.36014	4.9596	5.15704	5.15841	5.46606	5.59538	5.46057	5.43439	5.46057	5.84746	6.13002	5.77262
223	Aasdh	1.3347	0.0156437	0.450529	4.56032	4.97684	3.56367	4.43814	4.59281	4.79974	4.89324	4.66801	4.19443	4.90471	4.98817	4.63767	4.43122	4.6494	4.99213	5.28127	5.22925	5.18927	4.95361	5.04011	5.28949	5.05177
749	Anks6	1.33438	0.0119784	0.449928	4.4973	4.91347	4.07824	4.56367	3.75631	4.59538	4.67423	4.59929	4.56367	4.65678	4.98817	5.31574	4.43122	4.53392	4.84457	4.53125	5.02762	5.38858	5.098	4.62507	5.07268	5.17952
9967	Rpa2	1.33313	0.0101692	0.449473	4.08161	4.49643	4.34128	3.78606	3.6494	3.65678	3.91341	4.52714	4.13303	4.65678	4.07063	4.63767	4.19021	4.34128	4.55012	4.65678	4.40613	4.52185	4.87561	4.28803	4.44819	4.54481
4639	Gmds	1.33294	0.0278924	0.451394	4.6022	5.01681	3.75631	4.43814	4.75631	4.90471	4.26705	4.52714	4.7794	4.74424	5.24648	5.01618	4.05271	4.47252	5.07013	4.87917	5.06324	5.47878	5.51304	5.12757	5.14863	5.36297
10718	Slc25a29	1.33231	0.0492131	0.451874	4.11207	4.52601	3.07824	3.78606	4.11888	4.31974	4.38735	4.41167	3.7794	4.90471	4.22263	3.77517	4.1231	4.40839	4.90966	4.59538	4.79315	4.75631	4.70569	4.43242	4.56367	4.72315
5695	Kcnip1	1.33216	0.0331541	0.45157	4.46656	4.88032	4.21575	4.14863	4.19689	4.79974	4.97231	4.85645	4.36436	3.65678	4.98817	4.48567	4.94023	4.75631	5.14413	5.24174	4.46057	4.60431	5.34954	4.84746	5.03315	4.82044
13029	Zdhhc16	1.33213	0.0190086	0.450877	3.91313	4.32687	3.56367	3.56367	3.6494	3.8267	4.02889	4.14863	3.51636	4.35722	4.56367	4.1231	3.97871	4.75631	4.65509	4.31974	4.16512	4.24174	4.16512	4.68396	4.25555	4.25108
2731	Cyp4f39	1.33179	0.0268345	0.451351	4.2232	4.63656	3.75631	4.56367	4.70385	4.24174	4.76586	3.8856	4.36436	3.8267	3.9007	4.56367	4.25434	4.34128	5.1076	4.53125	4.70569	5.13483	5.02762	4.36203	4.77012	4.20377
11697	Tctn2	1.33163	0.0388402	0.451706	4.26916	4.68235	4.07824	3.56367	3.94896	4.02601	4.57638	4.45119	4.13303	4.65678	4.98817	4.8393	4.31574	4.53392	5.28163	4.07182	4.29065	4.68231	5.098	4.74055	4.86323	4.78874
3273	Dynlt4	1.33161	0.0116755	0.449862	4.07547	4.48864	4.07824	4.30063	4.19689	4.07182	4.13581	4.0491	3.8574	3.46413	4.52519	3.63767	3.9007	4.19689	5.03165	4.39374	4.70569	4.60431	4.61258	4.89809	4.67058	4.72315
1800	Cd160	1.33133	0.0185835	0.45084	4.13741	4.55028	3.07824	4.30063	4.11888	4.59538	4.3582	4.28613	3.69693	4.35722	4.44502	4.70806	4.73078	4.94896	4.84457	4.24174	4.40613	4.75631	4.51304	4.28803	4.61812	3.99732
8868	Pofut2	1.33118	0.0041084	0.445076	4.11972	4.53243	4.34128	4.30063	3.94896	4.11621	3.69769	4.19594	4.41683	3.65678	4.4032	3.77517	4.37463	4.59281	4.79948	4.53125	4.34954	4.60431	4.40613	4.68396	4.77012	4.96931
1494	Caap1	1.33083	0.00703228	0.448134	4.4881	4.90043	4.21575	3.97871	4.59281	4.74424	4.55084	4.56367	4.60947	4.46413	4.67329	4.22263	4.63767	4.80694	4.93073	4.53125	5.37811	5.01935	5.40613	5.21003	5.07268	4.6892
1154	Atp9b	1.3306	0.0385885	0.451701	4.29132	4.7034	3.75631	4.56367	4.34128	4.24174	4.44393	4.37102	4.60947	3.65678	4.63767	3.9007	4.05271	4.47252	4.43691	4.46413	4.51304	5.01935	5.34954	5.49954	4.95069	5.07824
8301	Pcbp4	1.33053	0.0380976	0.451691	4.8169	5.2289	4.45675	4.14863	4.53392	5.26164	4.76586	4.79633	4.73876	5.35722	5.29302	5.22263	4.86006	4.70385	5.81089	5.28127	5.87561	5.18927	5.29065	4.9943	4.86323	5.42616
832	Apoc1	1.33039	0.0228287	0.451149	4.45146	4.86331	4.45675	4.14863	4.85585	4.07182	4.3582	4.94218	4.56367	3.8267	4.8393	4.9007	4.63767	4.47252	5.34576	4.24174	5.19754	5.29237	4.40613	4.947	4.95069	5.10424
12589	Urb1	1.32988	0.0278797	0.451394	4.20949	4.62079	3.75631	3.30063	4.90315	4.49808	4.29808	4.19594	4.25333	4.11621	4.56367	4.31574	4.77517	4.70385	4.93073	4.39374	4.61258	4.75631	4.87561	4.28803	4.67058	4.50634
414	Adamts10	1.32956	0.00326592	0.443199	4.55683	4.96778	4.45675	4.43814	4.34128	4.42937	4.89324	4.52714	4.36436	4.46413	5.0971	4.9596	4.63767	4.70385	5.46606	4.87917	4.99109	5.13483	4.95361	4.84746	5.22078	4.85147
11702	Tdp2	1.32955	0.0185131	0.450834	4.26856	4.67949	4.21575	4.30063	3.11888	4.39374	4.3582	4.73359	4.19443	4.65678	4.44502	4.4032	3.97871	4.47252	4.95148	4.31974	4.91514	4.89382	4.87561	4.79499	4.81743	5.05177
4799	Gprin2	1.3292	0.0408347	0.451745	4.12797	4.53853	3.56367	3.30063	4.75631	4.02601	4.32845	4.41167	3.9314	4.56367	4.26994	4.48567	3.9007	4.40839	4.68018	4.71567	4.46057	4.89382	3.87561	5.12757	4.72121	4.65443
3159	Dok6	1.32883	0.0252343	0.451278	5.16443	5.57459	5.07824	4.43814	5.11888	5.28127	5.06542	5.37102	5.33739	5.11621	5.67329	5.31574	5.05271	4.75631	5.03165	5.90471	5.58833	5.86065	5.61258	6.01739	5.92932	6.25108
4175	Fxn	1.3276	0.00930962	0.449195	4.54376	4.95258	4.34128	4.78606	3.85585	4.31974	4.55084	4.73359	4.7794	4.65678	4.87033	4.63767	4.94023	5.15841	5.36136	4.31974	5.19754	4.68231	5.29065	4.68396	5.35508	4.85147
8268	Parp4	1.32737	0.0453675	0.451821	4.006	4.41457	3.75631	3.30063	3.75631	3.77226	4.06542	4.56367	4.60947	3.8267	4.4032	4.01618	3.81824	4.11888	4.55012	4.31974	4.16512	4.75631	5.098	4.49954	4.56367	4.65443
6153	Lonrf3	1.32735	0.0249649	0.451264	4.59484	5.00338	4.84378	4.30063	4.11888	4.56367	4.93331	5.0491	3.9314	4.90471	4.70806	4.48567	5.01618	5.03642	5.1076	4.87917	5.098	5.71979	4.61258	5.32551	5.03315	4.72315
7128	Myo10	1.32714	0.0426483	0.451778	4.88893	5.29725	4.56367	4.97871	4.47252	4.39374	4.93331	4.94218	4.81893	5.41167	5.48567	5.07063	5.15704	5.15841	4.65509	4.87917	4.61258	5.71979	5.79315	5.5947	5.99251	5.63673
8939	Pot1a	1.32616	0.040812	0.451745	3.93559	4.34285	4.07824	3.78606	3.11888	4.46413	4.23534	4.0491	3.7794	3.46413	4.44502	3.1231	4.37463	3.75631	4.75294	4.24174	4.22925	4.75631	4.51304	4.36203	4.72121	4.94074
12441	Uap1	1.32606	0.0378433	0.451686	4.16296	4.57011	3.92624	2.97871	4.34128	4.15928	4.38735	4.45119	4.36436	4.11621	4.74201	3.77517	3.97871	4.47252	4.55012	4.39374	4.70569	4.8267	5.02762	4.84746	5.11116	4.58228
155	6330403K07Rik	1.32452	0.0341668	0.451598	6.26925	6.67472	6.21575	6.50227	6.07824	6.26164	6.36554	6.23043	6.03574	5.94218	6.79147	6.50557	6.4032	5.99335	5.42211	6.59538	6.37811	7.17585	7.04554	7.22002	7.31444	7.36834
10945	Smc2	1.32401	0.0096832	0.449322	4.19504	4.59995	4.45675	3.78606	3.85585	4.15928	4.23534	4.28613	4.13303	4.35722	4.48567	4.70806	4.37463	4.53392	5.26514	4.39374	4.91514	4.34128	4.79315	4.04011	4.32266	4.91159
7983	Olfr401	1.32363	0.0181333	0.450799	4.19277	4.59727	4.21575	3.78606	4.75631	4.39374	4.10104	4.52714	3.69693	4.24174	4.01618	4.22263	4.63767	4.75631	5.23159	4.15928	4.65988	4.95795	4.79315	4.49954	4.44819	4.20377
12219	Trex1	1.32324	0.0497866	0.451882	3.94995	4.35402	4.21575	2.97871	4.27089	3.9298	3.78788	4.52714	4.19443	3.24174	4.4032	4.31574	4.31574	4.75631	4.52264	3.65678	4.61258	4.13483	4.70569	4.49954	4.32266	4.05177
6546	Mcur1	1.32281	0.0152766	0.450482	4.26577	4.66938	3.75631	4.30063	4.34128	4.49808	4.60147	4.24174	4.0689	4.74424	3.8393	4.56367	4.63767	4.85585	5.39206	4.15928	4.65988	4.60431	4.40613	4.79499	4.67058	4.61881
12204	Trappc14	1.32272	0.0128276	0.450098	4.7607	5.16422	4.45675	3.97871	4.80694	4.77226	4.85201	5.0491	4.8574	4.8267	5.24648	4.9007	5.19021	4.80694	5.40716	4.87917	4.61258	5.52185	5.02762	5.46637	5.50708	5.48671
5256	Hvcn1	1.32171	0.0257662	0.451303	4.16014	4.56255	3.92624	3.97871	4.03642	4.11621	3.95294	4.19594	4.13303	4.46413	4.63767	4.22263	4.05271	4.53392	4.65509	3.24174	4.46057	5.13483	5.22925	5.12757	4.61812	4.91159
1675	Ccdc148	1.3215	0.00931597	0.449198	4.62687	5.02905	4.75631	3.97871	4.47252	4.53125	4.85201	4.70117	4.81893	4.35722	5.17372	4.77517	4.63767	5.15841	5.49463	5.07182	5.098	4.75631	4.79315	4.9943	5.22078	5.31925
5877	Klk12	1.3211	0.0428838	0.451782	4.03794	4.43967	3.75631	3.78606	2.94896	4.24174	4.13581	4.48967	4.30991	4.65678	4.01618	3.77517	4.31574	4.34128	4.8666	4.07182	4.61258	4.75631	4.51304	4.28803	4.50708	4.78874
5288	Idua	1.32108	0.00406225	0.444993	4.18491	4.58663	3.92624	3.78606	4.53392	4.39374	3.99142	4.45119	4.00179	4.35722	4.22263	4.56367	3.9007	4.27089	4.84457	4.71567	4.34954	4.60431	4.87561	4.74055	4.61812	4.96931
10848	Slc5a5	1.32066	0.00658979	0.447844	4.21463	4.61589	3.92624	3.78606	4.19689	3.97871	4.32845	4.09972	4.30991	4.56367	4.74201	4.56367	4.53813	4.80694	4.99213	4.39374	4.34954	4.95795	4.51304	4.49954	4.86323	4.29688
4297	Gbx1	1.32049	0.0180978	0.450796	4.17725	4.57832	4.21575	3.97871	3.6494	4.02601	4.16975	4.66801	4.36436	4.56367	3.9596	4.22263	4.1231	4.75631	5.19724	4.15928	4.16512	4.95795	4.51304	4.79499	4.81743	4.65443
12345	Ttbk2	1.31985	0.0449677	0.451815	4.782	5.18238	4.6632	4.67915	4.80694	4.65678	4.47141	4.85645	4.41683	4.90471	5.58253	4.63767	4.63767	4.94896	4.7764	5.15928	4.75008	5.68231	5.75008	5.76803	5.64459	5.25108
12083	Tmprss12	1.31983	0.0329579	0.451564	4.10665	4.507	3.75631	4.56367	4.03642	3.97871	3.69769	4.24174	3.9314	3.97871	4.77517	4.01618	4.19021	4.47252	4.1076	3.97871	4.34954	4.8267	5.02762	4.79499	4.99251	4.82044
4962	H2ac21	1.31972	0.0277852	0.45139	3.97045	4.37068	4.34128	3.56367	3.6494	4.11621	4.02889	4.66801	3.7794	3.46413	4.1231	4.01618	4.9007	4.27089	4.72909	4.46413	4.22925	4.01935	4.29065	4.28803	4.61812	4.25108
12868	Wrap73	1.31908	0.0212442	0.451048	4.31244	4.71198	3.92624	4.14863	4.27089	4.31974	4.3582	4.09972	3.9314	4.8267	4.93045	4.56367	4.73078	4.59281	4.75294	4.9298	4.40613	5.13483	4.61258	4.43242	4.44819	5.22762
12126	Togaram1	1.31896	0.0299789	0.451471	4.579	4.9784	3.92624	4.30063	4.47252	4.46413	4.67423	4.85645	4.51636	4.8267	5.17372	4.8393	4.58876	4.6494	4.40716	4.59538	4.83497	5.47878	5.16512	5.56367	5.25555	5.38434
4420	Glrx	1.31819	0.0242192	0.451226	4.20282	4.60138	4.34128	3.56367	4.40839	4.31974	4.26705	4.59929	4.41683	3.46413	4.44502	5.1231	4.73078	4.27089	4.28163	4.46413	4.46057	5.18927	4.51304	4.56367	4.86323	4.15486
7667	Nsun7	1.31791	0.0319839	0.451536	4.73322	5.13147	3.75631	4.14863	4.99335	4.9298	4.60147	5.14863	5.10133	5.0491	4.87033	4.9596	5.25434	5.37522	5.19724	5.2011	5.37811	4.60431	5.65988	5.16939	4.99251	4.65443
4421	Glrx2	1.31754	0.0150314	0.450449	5.15498	5.55283	4.84378	4.78606	4.80694	5.30063	5.21922	5.12438	5.30991	5.18034	5.82354	5.52519	4.94023	5.19689	5.39206	5.95446	5.19754	5.71979	5.75008	5.76803	5.77012	5.86674
3028	Dixdc1	1.31728	0.0439537	0.451799	4.01167	4.40923	3.92624	2.97871	3.6494	3.97871	4.10104	4.28613	4.46745	4.35722	4.36014	3.48567	4.19021	4.03642	5.1076	4.8267	4.51304	4.52185	4.02762	4.74055	4.50708	4.54481
10102	Rsad1	1.31653	0.0394028	0.451718	4.25706	4.6538	4.07824	4.67915	3.40839	4.24174	4.06542	4.79633	4.65387	3.8267	4.56367	4.31574	4.37463	4.85585	4.72909	4.39374	4.79315	5.24174	4.40613	4.49954	4.67058	4.91159
5470	Ints9	1.31601	0.0410515	0.451749	4.2297	4.62587	4.07824	3.30063	4.53392	4.15928	4.3582	4.28613	4.65387	3.8267	4.87033	4.31574	4.81824	4.11888	4.75294	4.07182	4.70569	5.13483	4.87561	4.79499	4.50708	4.78874
8739	Plcb3	1.31472	0.0302582	0.451481	4.23766	4.63242	4.21575	3.78606	4.11888	3.77226	4.47141	4.41167	4.13303	4.24174	4.98817	4.22263	4.37463	4.53392	4.84457	4.39374	4.65988	4.75631	4.61258	4.36203	5.25555	4.94074
5187	Hps1	1.31433	0.0492496	0.451875	4.3089	4.70322	4.21575	3.30063	4.27089	4.53125	4.52485	4.14863	4.36436	4.46413	4.9596	4.1231	4.58876	4.11888	4.8222	3.97871	4.51304	5.24174	5.16512	5.21003	5.18516	4.78874
6129	Lmbr1l	1.31403	0.0261796	0.451322	4.11506	4.50905	3.92624	4.14863	4.03642	4.28127	3.74349	4.52714	4.13303	3.46413	4.77517	4.48567	4.48567	4.19689	5.01203	4.71567	4.65988	4.8267	4.51304	4.04011	4.32266	4.34128
4846	Grip2	1.31279	0.0351187	0.451622	4.5634	4.95604	4.45675	4.56367	4.47252	4.49808	4.55084	5.07463	3.69693	4.8267	4.93045	4.22263	5.01618	4.40839	5.68018	4.9298	5.02762	5.47878	4.95361	5.0845	4.86323	4.85147
6469	Marveld2	1.31278	0.0317227	0.451528	4.3276	4.72022	4.45675	3.78606	4.47252	4.39374	4.76586	4.45119	4.7794	3.8267	4.01618	5.17372	4.86006	4.6494	5.07013	4.9298	5.34954	4.75631	4.51304	4.89809	3.67058	4.05177
598	Akt1	1.31261	0.0444091	0.451806	5.42452	5.81696	5.21575	5.56367	4.90315	5.30063	5.47141	5.58159	5.58675	5.0491	6.14863	5.36014	5.75315	5.50355	5.36136	5.65678	5.098	6.34128	5.99109	6.28803	6.23827	6.39491
3514	Engase	1.31243	0.0211834	0.451044	4.35672	4.74896	4.6632	3.30063	4.11888	4.11621	4.52485	4.66801	4.65387	4.56367	4.60114	4.8393	4.31574	4.90315	5.26514	4.65678	4.79315	4.8267	4.16512	4.68396	4.90762	4.88184
12767	Vta1	1.31192	0.0204032	0.450988	4.7479	5.13957	5.27988	4.14863	4.75631	4.95446	5.02889	5.0231	4.69693	4.24174	4.60114	5.07063	4.86006	4.75631	5.48041	4.77226	4.91514	5.29237	5.61258	4.9943	5.50708	5.27416
4798	Gprin1	1.31175	0.0297178	0.451462	4.76773	5.15922	4.92624	3.78606	4.47252	5.02601	5.15288	5.0231	4.81893	4.74424	4.9596	4.4032	5.1231	4.90315	5.17975	5.07182	4.91514	5.71979	5.02762	5.46637	5.18516	5.75631
12815	Wdr36	1.31061	0.0277384	0.451388	4.23093	4.62117	3.75631	4.14863	4.75631	4.02601	4.62613	4.70117	3.9314	4.11621	4.01618	4.1231	4.48567	4.40839	5.01203	4.15928	4.70569	4.34128	4.70569	4.79499	4.99251	5.10424
6406	Map3k20	1.31054	0.0185438	0.450837	4.18503	4.57519	4.07824	4.14863	4.03642	4.46413	3.95294	4.09972	3.8574	4.46413	4.56367	4.01618	4.31574	4.47252	5.21452	4.15928	4.29065	5.01935	4.79315	5.04011	4.38679	4.61881
12249	Trim45	1.31028	0.0481195	0.45186	3.74097	4.13084	3.56367	3.30063	3.27089	4.2011	3.91341	4.3292	3.30991	3.65678	4.1231	4.01618	3.31574	4.11888	4.31405	3.87917	3.87561	4.60431	4.70569	4.12757	3.86323	4.61881
9185	Prr16	1.30996	0.00771408	0.448517	4.19811	4.58763	4.21575	4.30063	4.53392	4.2011	4.06542	4.28613	3.9314	3.97871	4.26994	4.4032	3.53813	4.47252	4.88829	4.71567	4.34954	4.75631	4.70569	4.79499	5.18516	4.65443
5726	Kcnq1	1.30988	0.0250203	0.451267	4.32988	4.71931	4.07824	4.30063	4.34128	4.31974	4.67423	5.0231	3.69693	4.46413	4.07063	5.01618	4.31574	4.6494	4.70484	4.46413	4.56367	5.07824	4.29065	5.0845	4.86323	4.88184
1850	Cd96	1.30977	0.0289523	0.451435	4.23063	4.61994	4.07824	3.56367	4.70385	4.15928	4.06542	4.70117	4.00179	4.35722	4.44502	4.70806	4.86006	4.03642	5.31405	4.07182	4.29065	4.60431	4.87561	4.79499	4.50708	4.75631
1269	Bcam	1.30973	0.0161919	0.450596	4.24033	4.6296	4.07824	4.67915	3.94896	3.71567	4.52485	4.3292	4.13303	3.97871	4.77517	4.4032	4.25434	4.90315	4.79948	4.46413	4.56367	5.01935	4.87561	4.56367	4.32266	4.75631
8569	Phax	1.30937	0.0158491	0.450555	4.58948	4.97835	4.6632	4.14863	3.85585	4.68653	5.02889	4.73359	4.65387	4.8267	4.70806	4.22263	4.86006	4.90315	4.75294	4.71567	5.06324	5.52185	5.16512	5.04011	5.28949	5.22762
12482	Ube2r2	1.30934	0.0280318	0.4514	4.39333	4.78217	4.6632	4.67915	3.53392	4.35722	4.52485	4.59929	4.51636	3.8267	4.8393	5.17372	4.63767	4.70385	4.75294	3.77226	4.65988	4.68231	4.95361	4.89809	5.07268	5.29688
1839	Cd59a	1.30932	0.0454036	0.451822	4.02786	4.41668	4.21575	3.30063	3.85585	3.8267	3.99142	4.41167	3.9314	4.11621	4.60114	3.77517	4.31574	3.94896	4.8222	4.15928	4.29065	5.18927	4.16512	4.49954	4.95069	4.46681
11938	Tmem132e	1.30908	0.0423622	0.451773	3.8539	4.24246	3.75631	4.14863	3.53392	3.9298	3.32845	4.14863	3.7794	3.65678	4.4032	3.77517	3.81824	3.53392	4.70484	3.65678	4.70569	4.68231	3.87561	4.36203	4.67058	4.88184
720	Ankrd24	1.30894	0.026011	0.451314	4.24346	4.63186	3.75631	4.43814	3.85585	4.35722	3.87277	4.3292	4.30991	4.56367	4.70806	4.22263	4.43122	4.27089	4.60356	4.71567	4.56367	4.95795	3.87561	4.9943	5.11116	5.20377
1584	Caprin2	1.30881	0.0187612	0.450856	4.38828	4.77654	4.45675	4.30063	3.94896	4.2011	4.49838	4.56367	4.25333	4.46413	4.80759	4.48567	4.31574	4.70385	5.17975	4.39374	4.79315	5.52185	5.02762	4.28803	4.86323	4.96931
183	A630010A05Rik	1.30831	0.0299695	0.451471	4.0072	4.39491	3.56367	4.30063	3.11888	4.07182	4.44393	4.14863	4.46745	3.8267	4.1231	4.01618	4.1231	4.19689	4.8222	4.39374	4.16512	4.24174	4.51304	4.89809	4.50708	4.46681
1309	Begain	1.30785	0.0440993	0.451801	5.81909	6.20629	5.61429	5.62256	5.85585	5.79974	5.75472	5.59929	5.89487	5.61097	6.61952	5.9007	5.81824	5.6494	5.31405	6.3756	6.08073	6.56367	6.56367	6.41515	6.72121	6.86674
11922	Tmem120b	1.30751	0.018806	0.45086	4.43076	4.81758	5.00424	3.78606	4.34128	4.68653	4.52485	4.48967	4.65387	3.8267	4.56367	4.70806	4.73078	4.99335	5.05102	4.59538	4.56367	4.60431	5.29065	4.74055	4.99251	4.72315
3691	Exph5	1.30704	0.0264466	0.451334	4.09427	4.48057	4.45675	3.56367	4.11888	4.28127	4.38735	4.37102	3.69693	3.65678	4.31574	4.56367	4.25434	3.85585	4.65509	4.46413	4.61258	5.24174	4.40613	4.28803	4.25555	4.6892
7911	Olfr1440	1.30605	0.0278327	0.451392	4.08113	4.46635	3.56367	3.97871	3.75631	3.97871	4.10104	4.14863	4.19443	4.56367	4.44502	3.9007	4.25434	3.94896	5.14413	4.07182	4.51304	4.75631	4.61258	4.28803	4.67058	4.96931
12021	Tmem266	1.30577	0.0149234	0.450434	4.03028	4.41518	4.34128	3.78606	3.6494	3.97871	3.78788	4.56367	3.7794	4.11621	4.26994	4.48567	3.9007	4.19689	4.75294	4.15928	3.95361	4.89382	4.51304	4.56367	4.72121	4.42616
11980	Tmem19	1.30552	0.0407594	0.451744	4.08373	4.46835	3.75631	3.30063	3.6494	4.42937	4.10104	4.24174	4.0689	4.46413	4.74201	3.9007	4.37463	4.19689	4.55012	4.24174	4.51304	4.75631	4.51304	4.56367	4.72121	4.82044
2000	Cep192	1.30539	0.00625639	0.447598	4.16247	4.54695	3.56367	3.97871	3.94896	4.39374	4.02889	4.3292	4.41683	4.35722	4.44502	4.4032	4.9007	4.53392	4.79948	4.31974	4.02762	4.8267	4.29065	4.43242	4.86323	4.61881
11032	Snrpa1	1.30436	0.0311477	0.45151	4.2232	4.60654	3.34128	4.14863	4.11888	4.8267	4.38735	4.41167	3.9314	4.24174	4.60114	4.56367	4.48567	4.40839	5.21452	4.24174	4.75008	4.68231	4.40613	4.79499	4.61812	4.50634
1365	Bmyc	1.30434	0.0128932	0.45011	5.01367	5.39699	4.6632	4.8856	4.94896	5.26164	4.91341	5.14863	4.8574	4.97871	5.46549	5.44502	4.97871	5.34128	4.99213	4.9298	4.99109	5.79194	5.87561	5.53196	5.81743	5.67192
646	Alpl	1.30412	0.0283161	0.451411	4.37237	4.75545	4.34128	4.43814	4.40839	4.31974	4.16975	4.28613	4.56367	4.11621	4.70806	4.63767	4.1231	4.11888	5.21452	4.15928	4.40613	5.38858	4.79315	5.32551	5.32266	4.82044
11744	Tex261	1.30405	0.0375633	0.451679	4.75582	5.13882	4.34128	4.67915	4.99335	4.53125	4.69769	4.99663	4.51636	4.46413	5.58253	4.70806	4.73078	5.23436	5.05102	5.02601	5.098	5.13483	5.34954	5.49954	5.28949	5.40541
4135	Frmpd3	1.30372	0.039291	0.451716	4.346	4.72863	4.92624	4.43814	4.11888	3.65678	4.85201	4.45119	4.0689	4.11621	4.48567	4.77517	4.53813	4.40839	4.84457	4.39374	4.34954	5.24174	4.51304	4.68396	4.99251	5.27416
11735	Tesk1	1.3036	0.04627	0.451834	5.14711	5.52961	4.45675	5.06617	5.07824	5.22156	5.32845	5.52714	5.2819	4.74424	5.61952	5.36014	5.1231	5.11888	5.37679	5.2011	4.91514	6.31703	5.70569	6.01739	5.72121	5.96931
3929	Fbxo41	1.30296	0.0107896	0.449646	5.6028	5.9846	5.45675	5.67915	5.37522	5.68653	5.47141	5.61678	5.44236	5.8267	5.87033	5.63767	5.4032	5.19689	5.96175	6.1379	6.04554	6.01935	6.3204	6.41515	6.16701	6.5257
4169	Fut11	1.30128	0.0134549	0.45021	4.55345	4.93338	4.75631	4.8856	4.19689	4.02601	5.01028	4.70117	4.13303	4.46413	4.80759	4.77517	4.77517	4.47252	5.29793	4.97871	4.91514	5.07824	4.79315	5.24956	5.11116	4.82044
1817	Cd248	1.30094	0.0434891	0.451792	4.32617	4.70572	3.92624	4.14863	4.80694	4.31974	4.65038	4.73359	4.25333	3.8267	4.26994	4.77517	4.58876	4.34128	5.56367	4.53125	4.79315	4.8267	4.40613	3.947	4.99251	4.99732
12389	Tubb5	1.30066	0.0437328	0.451796	6.24031	6.61956	6.07824	6.43814	6.44081	6.1271	6.17812	5.85645	6.2819	5.97871	6.78335	6.56367	6.19021	6.3919	5.83343	6.41167	5.87561	7.38858	6.91514	7.12757	6.90762	7.20977
12732	Vps26b	1.30042	0.0380484	0.45169	4.84712	5.22609	4.84378	4.78606	4.75631	5.09418	4.93331	4.63406	4.69693	4.56367	5.31574	4.70806	5.05271	4.70385	4.65509	5.07182	4.99109	5.43439	5.22925	5.92275	5.92932	5.78874
9800	Rheb	0.768441	0.0260227	0.451315	6.12156	5.74157	6.27988	6.47056	6.25274	6.08304	6.21922	6.24174	6.30991	6.01433	5.22263	5.9007	6.08833	5.94896	5.56367	6.49808	5.95361	5.38858	5.56367	5.49954	5.47794	5.27416
12788	Washc4	0.768298	0.0196814	0.450933	5.13333	4.75307	4.75631	5.50227	5.07824	4.77226	5.26705	5.30783	5.03574	5.35722	5.1231	5.01618	4.31574	5.07824	5.08899	4.59538	4.83497	5.38858	4.02762	4.49954	4.61812	4.82044
3465	Elmod1	0.768248	0.0365202	0.451656	7.53111	7.15075	7.69883	8.06617	7.33266	7.64167	7.39454	7.54095	7.90868	7.13251	7.06393	7.36014	7.71377	7.48812	6.48754	7.18034	6.85543	6.92624	7.44715	7.51584	6.86323	6.82044
12715	Vmn1r84	0.768084	0.00799667	0.448657	5.09577	4.71511	5.21575	4.67915	5.59281	5.00255	5.06542	5.26411	5.22418	4.97871	4.8393	4.8393	5.01618	4.90315	5.05102	4.59538	4.95361	4.52185	4.70569	4.21003	4.56367	4.50634
10644	Slbp	0.766098	0.0303933	0.451485	5.2061	4.8217	5.27988	4.97871	5.50355	4.87917	5.29808	5.21902	5.25333	5.70117	4.74201	5.17372	4.63767	5.03642	5.07013	5.07182	5.3204	4.95795	4.79315	4.62507	3.56367	4.78874
9557	Ranbp2	0.765887	0.0260398	0.451316	5.89831	5.51351	5.92624	6.14863	5.92624	6.28127	5.96266	5.92824	6.10133	5.56367	5.24648	5.9007	5.75315	6.03642	5.69257	5.6264	5.81421	5.24174	5.75008	5.0845	4.99251	4.75631
2627	Ctsl	0.765854	0.0195768	0.450925	6.25516	5.8703	6.21575	6.30063	6.60717	6.26164	6.02889	6.3292	6.66475	6.0491	5.8393	6.60114	5.86006	6.21575	5.69257	5.24174	5.85543	6.13483	5.87561	5.76803	5.74587	5.58228
1949	Cdv3	0.765743	0.0226091	0.451136	6.34636	5.96129	6.04172	6.70663	6.30651	6.35722	6.2111	6.52714	6.52834	6.7653	5.67329	6.07063	5.9596	6.44081	5.93073	6.35722	6.46057	5.56367	5.79315	5.53196	5.79397	5.67192
3457	Elk1	0.764985	0.0185662	0.450839	4.82339	4.4369	4.84378	5.37102	4.11888	4.71567	4.76586	5.14863	4.89487	4.74424	4.80759	3.77517	4.31574	4.34128	4.8666	4.59538	4.65988	4.34128	4.79315	4.12757	4.56367	4.42616
6737	Mkks	0.764857	0.0352414	0.451625	4.68324	4.2965	5.14863	4.56367	4.6494	4.15928	4.67423	4.7653	4.65387	4.8267	4.70806	4.1231	4.37463	4.6494	4.52264	4.15928	4.34954	4.68231	2.70569	4.28803	4.61812	4.78874
7382	Neto2	0.764726	0.0170605	0.450693	6.1376	5.75062	6.3109	6.43814	6.324	6.0491	6.29038	5.74953	6.42965	6.08304	5.56367	5.9007	6.33069	6.03642	5.37679	6.0491	5.70569	5.18927	5.83497	5.76803	5.8856	5.17952
11235	Srfbp1	0.764618	0.00532611	0.446752	4.94782	4.56063	4.56367	5.06617	5.19689	5.15928	4.99142	4.66801	4.65387	5.30063	4.93045	4.70806	4.48567	3.94896	4.93073	4.77226	4.83497	4.52185	4.61258	4.36203	4.56367	4.42616
5784	Kidins220	0.764579	0.00683485	0.448009	7.00732	6.62006	7.11387	6.8116	7.13878	7.04336	7.23934	7.09972	6.89487	7.13251	6.59187	7.07063	7.0617	6.60717	6.08899	7.0491	6.76097	6.26728	6.72806	6.64002	6.27262	6.27416
8102	Oprk1	0.764573	0.0419716	0.451766	5.5739	5.18662	5.8856	6.14863	5.59281	5.81328	5.45774	5.63406	5.33739	5.0491	5.24648	5.44502	5.8393	5.6494	5.29793	5.31974	4.91514	5.24174	4.79315	4.68396	5.32266	4.54481
7828	Olfr1044	0.764463	0.00805258	0.448683	5.57083	5.18335	5.8856	5.14863	5.67688	5.49808	5.75472	5.70117	5.49212	5.51476	5.46549	5.31574	5.4587	5.40839	5.59039	5.31974	5.34954	5.60431	4.51304	4.79499	4.72121	4.94074
13239	Zfp740	0.763896	0.0387827	0.451705	5.51701	5.12846	5.80071	5.30063	5.15841	5.48121	5.85201	5.37102	5.718	5.70117	5.26994	5.60114	5.22263	5.34128	5.59039	5.39374	5.81421	4.68231	4.51304	4.947	4.61812	4.6892
12572	Upf2	0.763491	0.0376972	0.451682	5.79154	5.40222	5.8856	6.14863	5.80694	5.67173	5.77691	5.8116	5.87626	5.78606	5.36014	5.17372	5.81824	5.78185	5.55012	5.95446	6.06324	4.52185	4.87561	5.28803	4.95069	5.44663
7609	Nr3c1	0.763352	0.0261755	0.451322	7.80671	7.41713	7.73359	8.16853	7.92624	7.78262	7.8283	7.99328	8.03154	7.62256	7.17372	7.77517	7.83407	7.6494	7.46245	7.89199	7.93451	6.77424	7.24485	7.15905	6.90762	6.95509
11290	Ssr1	0.763148	0.0179862	0.450785	6.36977	5.97981	6.61429	6.37102	6.30651	6.48967	6.31335	6.55462	6.39083	6.46413	5.82354	6.46549	6.26994	6.42469	5.90966	6.02601	6.57605	5.8267	5.75008	5.24956	5.50708	5.77262
9820	Ric8b	0.762736	0.0242922	0.45123	6.04503	5.65429	6.11387	6.62256	6.19689	6.3386	5.91341	5.92824	6.19443	5.51476	5.58253	5.52519	6.07063	5.99335	5.64238	6.18034	5.29065	5.60431	5.34954	5.56367	5.32266	5.65443
9193	Prr7	0.762492	0.0356301	0.451635	6.08279	5.69158	6.5112	6.22663	6.01505	6.00255	5.97231	6.19594	6.2819	5.86623	5.67329	5.98817	6.37463	6.05748	5.31405	6.2011	5.85543	5.07824	4.87561	5.56367	5.64459	5.65443
8629	Picalm	0.762233	0.0383759	0.451697	6.15411	5.76242	6.5112	6.30063	6.07824	6.3386	6.24334	6.11211	6.51636	5.90471	5.38183	6.26994	6.15704	6.3919	5.95148	5.90471	5.99109	5.18927	5.46057	5.04011	5.56367	5.46681
10821	Slc44a1	0.762028	0.0310123	0.451506	5.37018	4.97809	4.6632	5.43814	5.07824	5.15928	5.63831	5.63406	5.39083	6.08304	5.24648	5.01618	5.08833	5.07824	5.17975	4.65678	5.098	4.8267	4.40613	5.0845	5.35508	4.96931
10729	Slc25a40	0.761633	0.0377822	0.451684	5.52684	5.13401	5.6632	4.97871	5.53392	5.57961	5.48496	5.65113	5.44236	5.94218	5.46549	5.36014	5.48567	5.56367	5.83343	4.77226	5.63642	4.60431	5.02762	4.9943	4.77012	4.42616
9120	Prkch	0.76099	0.0464247	0.451837	6.10273	5.70868	6.56367	6.37102	6.05748	6.09418	6.10981	6.1606	6.44236	5.70117	5.42427	5.77517	5.97871	5.8797	5.95148	6.56367	5.97247	5.38858	5.16512	5.62507	5.11116	5.38434
9954	Robo2	0.760463	0.016224	0.4506	5.7403	5.34525	5.92624	5.83669	5.8797	5.85318	5.56367	5.89995	5.7993	5.61097	5.29302	5.67329	6.08833	5.34128	5.43691	4.39374	5.51304	5.24174	5.61258	5.32551	5.28949	4.88184
3272	Dynlt3	0.760098	0.0395707	0.451721	5.10021	4.70446	4.56367	5.50227	5.11888	5.2011	5.01028	5.24174	5.49212	5.41167	4.36014	4.4032	4.81824	5.34128	4.90966	5.07182	5.16512	3.89382	4.29065	4.62507	4.50708	4.72315
1643	Cbx3	0.759438	0.0228392	0.451149	6.67323	6.27624	6.63896	6.62256	6.84378	6.52303	6.88815	6.70117	6.82864	6.99663	6.01618	6.52519	6.66152	6.54887	6.02187	6.84	6.83497	6.16231	6.06324	5.76803	5.74587	5.86674
8075	Olfr957	0.75924	0.0100421	0.449435	5.02229	4.62492	4.92624	5.06617	5.03642	5.00255	4.91341	5.0491	5.03574	5.30063	4.87033	4.31574	4.81824	4.99335	5.29793	4.8267	4.91514	4.75631	4.02762	4.36203	4.56367	3.99732
9561	Rangap1	0.758545	0.00812066	0.448715	6.11788	5.71918	6.18258	6.53329	6.15841	6.21137	6.30573	6.11211	5.98451	6.14863	5.42427	5.87033	6.07063	6.03642	5.34576	6.15928	5.65988	5.79194	5.34954	5.21003	5.64459	5.77262
6479	Mat2a	0.757393	0.004776	0.446099	7.17921	6.77832	7.21575	7.4865	7.30651	7.09418	7.37648	7.18425	6.92236	7.39824	6.62862	6.9451	7.0617	6.96019	6.29793	6.99068	7.22139	6.34128	6.79315	6.79499	6.56367	6.5915
987	Arpc1b	0.756625	0.0347805	0.451614	5.5465	5.14416	5.75631	5.56367	6.05748	5.44685	5.61385	5.21902	5.87626	5.51476	4.87033	5.77517	5.58876	5.73032	5.17975	5.02601	5.22925	5.01935	4.61258	4.89809	4.77012	4.75631
13134	Zfp36l2	0.756332	0.0116248	0.44985	6.03459	5.63168	5.84378	6.0231	6.17778	6.01433	6.13581	5.98321	6.22418	6.46413	5.44502	6.01618	5.28537	6.07824	5.66769	5.77226	6.00947	5.71979	5.40613	4.74055	5.67058	5.58228
7506	Nmnat3	0.755148	0.0225681	0.451133	5.92455	5.51938	6.27988	5.9329	5.99335	5.99068	5.62613	6.30783	5.83829	5.8267	5.52519	5.60114	5.99756	5.6494	5.8666	5.79974	6.11508	5.52185	5.098	4.68396	5.35508	5.0248
9803	Rhoa	0.754583	0.0051218	0.446526	7.19022	6.78397	7.1657	7.35375	7.29769	7.18556	7.21516	7.03616	7.49212	7.41167	6.55415	7.30443	6.9596	7.15841	6.25683	6.91731	6.97247	6.70117	6.53858	6.57927	6.56367	6.67192
3526	Enpp5	0.754031	0.00231911	0.439509	7.31927	6.91197	7.67518	7.47056	7.15841	7.30544	7.26705	7.45606	7.20193	7.24174	7.0971	7.14863	7.4032	7.21575	6.37679	7.00255	7.05442	6.68231	7.06324	6.93492	6.47794	6.67192
7208	Nap1l1	0.752652	0.0134162	0.450203	7.28156	6.87162	7.27988	7.57862	7.37522	7.15396	7.32092	7.11211	7.58675	7.34328	6.78335	7.32697	7.16541	7.09871	6.24005	7.53942	7.00947	6.45675	6.61258	6.5479	6.77012	6.82044
9102	Prima1	0.752216	0.0353688	0.451628	5.81415	5.40337	6.27988	5.97871	6.15841	5.70117	6.15288	6.13656	5.46745	5.74424	4.70806	5.98817	5.48567	5.73032	5.31405	5.53125	5.85543	5.13483	4.61258	5.39766	5.41782	4.96931
1739	Ccl4	0.751709	0.0390204	0.45171	6.13972	5.72797	6.40017	6.0231	6.28881	6.08304	6.30573	6.45119	6.20938	6.18034	5.31574	6.33811	6.22263	6.21575	6.05102	6.02601	6.02762	5.29237	5.29065	4.89809	5.41782	5.22762
3461	Ell2	0.751524	0.0499085	0.451883	5.23865	4.82654	5.6632	4.97871	4.80694	5.22156	5.53791	5.48967	5.63184	4.97871	4.8393	4.22263	4.9007	5.56367	5.65509	4.46413	4.75008	4.75631	4.61258	4.56367	4.72121	4.88184
4596	Gm52215	0.751128	0.0315042	0.451521	5.69886	5.28599	6.3109	5.67915	5.75631	5.71567	5.70927	5.66801	5.718	5.74424	4.98817	5.70806	5.53813	5.6494	5.53645	5.77226	5.70569	4.52185	5.02762	4.79499	4.95069	4.94074
4363	Ggt6	0.749162	0.045805	0.451828	5.50956	5.09291	6.04172	5.06617	5.53392	5.3386	5.69769	5.79633	5.33739	5.78606	4.98817	5.63767	5.4587	5.70385	5.57709	5.2011	4.95361	4.52185	5.22925	4.68396	4.67058	4.38434
7732	Nup153	0.748708	0.000973895	0.42274	5.73886	5.32133	5.61429	6.10799	5.90315	5.74424	5.70927	5.63406	5.96702	5.46413	5.50557	5.1231	5.22263	5.70385	5.28163	5.15928	5.61258	5.18927	5.22925	5.39766	5.14863	5.46681
9296	Ptbp1	0.74838	0.0172759	0.450715	5.57042	5.15226	5.45675	5.50227	5.62138	5.6264	5.70927	5.58159	5.58675	5.56367	5.48567	5.56367	5.51214	5.62138	5.31405	5.35722	5.63642	5.18927	3.87561	5.12757	4.32266	5.15486
12507	Ubr3	0.747571	0.00370486	0.444281	6.57356	6.15385	6.8224	6.53329	6.59281	6.61097	6.60768	6.38129	6.69693	6.80652	6.11016	6.56367	6.51214	6.51881	5.64238	6.51476	6.29065	5.92624	6.06324	5.65482	5.86323	6.14237
2620	Ctsa	0.747446	0.010135	0.449463	6.40604	5.98608	6.63896	6.50227	6.59281	6.51476	6.20292	6.18425	6.72841	6.11621	6.17372	6.54456	6.25434	6.47252	5.37679	5.77226	5.72806	6.21575	6.06324	5.28803	6.05305	6.07824
12724	Vps13a	0.747186	0.0107431	0.449634	5.5305	5.11004	5.34128	6.0231	5.62138	5.49808	5.84152	5.45119	5.67556	5.51476	4.80759	5.17372	5.22263	5.37522	5.34576	5.28127	5.58833	5.13483	4.87561	4.89809	4.77012	4.54481
10356	Sec62	0.74516	0.00161797	0.434106	6.53012	6.10574	6.53767	6.67915	6.51881	6.55563	6.69769	6.53636	6.58675	6.65678	6.00224	6.26994	6.51214	6.62138	5.78799	6.28127	6.34954	5.79194	5.83497	5.76803	5.90762	6.03835
9189	Prr3	0.744068	0.0295976	0.451458	5.35362	4.92713	5.14863	5.50227	5.37522	5.39374	5.3582	5.56367	5.30991	5.51476	5.01618	5.4032	5.31574	4.94896	5.37679	5.46413	5.51304	4.68231	3.87561	4.84746	4.38679	4.38434
10367	Selenof	0.743855	0.00809982	0.448705	6.3912	5.96429	6.42874	6.83669	6.42469	6.53942	6.58898	6.33977	6.50429	6.08304	5.77517	6.48567	6.22263	6.51881	5.8666	5.90471	5.87561	5.8267	5.61258	5.76803	5.72121	5.80468
2250	Clstn3	0.74366	0.0190561	0.450882	6.99064	6.56335	6.8856	7.67915	7.13878	7.07744	6.83095	6.86379	7.01886	6.67915	6.74201	6.77517	7.1231	6.74337	5.70484	6.90471	6.3056	6.62421	6.40613	6.57927	6.44819	6.58228
11096	Sorl1	0.743162	0.015518	0.450513	7.01334	6.58509	7.24817	7.22663	7.33266	7.03182	6.79877	7.05552	7.34418	6.67915	6.4032	7.04366	6.96918	6.91474	6.19724	6.99068	6.86556	6.54291	6.37811	6.56367	5.84051	6.12977
10697	Slc24a2	0.742957	0.0149462	0.450437	6.16498	5.73633	6.24817	6.59342	5.99335	6.21137	6.28265	6.13656	6.05242	6.24174	5.72513	5.60114	6.31574	6.13878	5.34576	6.46413	5.63642	5.60431	5.70569	5.65482	5.47794	5.15486
2223	Clic4	0.742529	0.0242771	0.451229	5.99118	5.5617	5.75631	5.37102	5.97133	6.01433	6.11853	6.06192	5.9314	6.7653	5.93045	5.93045	5.4032	5.94896	5.62956	5.11621	5.58833	5.29237	5.40613	5.24956	5.90762	5.70627
9197	Prrc2c	0.741067	0.00249349	0.440393	6.77031	6.33799	6.75631	6.62256	6.80694	6.72287	6.92836	6.85645	7.06068	6.8856	6.29302	6.63767	6.66152	6.79445	5.96175	6.57961	6.46057	5.86065	6.53858	6.24956	5.79397	6.17952
9957	Rock1	0.740323	0.000161277	0.327132	5.46769	5.03391	5.56367	5.62256	5.50355	5.51476	5.4017	5.48967	5.13303	5.51476	5.46549	4.70806	5.4032	5.15841	5.24847	4.97871	5.40613	5.07824	5.098	4.79499	4.99251	4.50634
11604	Tardbp	0.740323	0.0123344	0.450002	6.91197	6.4782	6.73359	7.24549	6.91474	6.91731	6.9234	7.06192	7.0689	6.96056	6.38183	6.26994	7.07063	6.6632	6.08899	6.77226	7.18142	5.8267	6.53858	6.26893	6.23827	6.34128
9277	Psmd6	0.740272	0.030273	0.451481	5.92792	5.49404	6.14863	6.10799	5.97133	6.0491	5.90336	5.94218	6.10133	5.90471	5.22263	5.67329	5.94023	6.27089	5.64238	6.0491	5.68297	5.47878	5.02762	4.56367	4.95069	5.15486
10133	Rtn1	0.73991	0.0416526	0.45176	8.82272	8.38815	8.90097	9.09245	9.0679	9.03037	8.83889	8.80207	8.97798	8.48333	8.21056	8.9917	9.04593	8.74012	7.39585	9.05195	8.61258	8.01181	8.24485	8.08996	8.04314	8.04172
9375	Pum2	0.739369	0.00485873	0.446207	6.52705	6.09141	6.5112	6.65113	6.62138	6.72287	6.70349	6.70117	6.6429	6.74424	5.44502	6.29302	6.33069	6.05748	6.29793	6.41167	6.3639	5.75631	5.91514	5.65482	6.01298	5.91159
10385	Sema3e	0.738496	0.0120932	0.449953	5.13949	4.70216	4.84378	5.30063	5.59281	5.3756	4.97231	5.19594	5.39083	4.74424	4.8393	4.70806	4.63767	5.30651	4.84457	4.97871	5.13195	4.34128	3.87561	4.68396	4.67058	4.54481
4553	Gm46041	0.738354	0.0250658	0.451269	5.6108	5.17319	5.45675	5.83669	5.34128	5.78606	5.58898	5.79633	5.2819	5.8267	5.58253	5.48567	5.53813	5.15841	5.28163	5.31974	6.13195	5.07824	5.02762	4.56367	4.56367	4.75631
9365	Ptprz1	0.738043	0.0245288	0.451243	6.65306	6.21484	7.06009	6.65113	6.37522	6.6264	6.93825	6.91417	6.49212	6.99663	5.82354	6.8393	6.57627	6.57832	5.75294	5.95446	6.65988	6.43439	5.75008	5.62507	6.01298	6.17952
11144	Spcs3	0.737913	0.00152757	0.433064	5.55259	5.11411	5.6632	5.67915	5.62138	5.44685	5.63831	5.73359	5.56367	5.35722	5.26994	4.9007	5.75315	5.53392	5.05102	5.15928	4.79315	5.38858	4.95361	4.947	4.67058	5.10424
5983	Lamp2	0.737903	0.0223063	0.451117	6.56863	6.13013	6.8224	6.9329	6.70385	6.24174	6.46459	6.42165	6.89487	6.7653	5.87033	7.00224	6.05271	6.57832	6.11682	5.42937	6.26028	6.0491	5.95361	5.947	6.07268	5.96931
7722	Nudt7	0.737622	0.00321812	0.443063	5.41753	4.97848	5.45675	5.06617	5.30651	5.39374	5.38735	5.3292	5.60947	5.8267	5.38183	5.4032	5.01618	5.11888	5.33	4.46413	5.43361	4.68231	4.40613	5.12757	4.99251	4.78874
4605	Gm52523	0.736255	0.0331604	0.45157	9.46874	9.02702	9.5311	9.55613	9.59101	9.55462	9.68966	9.74953	9.91781	9.07463	8.55415	9.36014	9.54776	9.65459	8.83343	9.45119	9.48705	8.46781	8.35674	8.78157	8.73359	8.62331
6824	Morn1	0.735297	0.0367818	0.451662	6.21147	5.76787	5.92624	6.56367	6.27089	6.3292	6.29808	6.53636	6.33739	5.86623	5.77517	6.01618	6.10582	6.01505	5.97195	6.39374	6.57605	5.24174	5.22925	5.46637	5.11116	5.31925
4614	Gm5414	0.734304	0.0133835	0.450197	5.75421	5.30866	5.84378	5.78606	6.07824	5.84	5.87277	5.8711	5.7794	5.78606	4.93045	5.48567	5.53813	5.8316	5.75294	5.79974	5.68297	4.89382	4.79315	4.68396	4.99251	4.94074
9491	Rab5if	0.733998	0.000135959	0.318412	5.5414	5.09525	5.61429	5.73359	5.50355	5.51476	5.69769	5.41167	5.41683	5.51476	5.46549	5.44502	5.25434	5.19689	5.21452	5.42937	5.3204	5.13483	4.61258	4.62507	4.81743	4.99732
7789	Ociad1	0.733529	0.00710756	0.44818	7.18898	6.7419	7.38567	7.45444	7.10883	7.36183	7.30954	7.31856	7.27481	7.03182	6.45529	7.13592	7.33069	6.8797	6.27341	7.15928	6.96308	6.29237	6.72806	6.34389	6.41782	6.63673
11151	Spef1l	0.732895	0.0393785	0.451717	5.16321	4.71489	5.27988	5.43814	4.6494	5.41167	5.06542	5.47056	4.96702	5.70117	4.48567	5.1231	5.15704	5.03642	5.48041	4.15928	4.99109	4.75631	4.16512	4.49954	4.11116	4.38434
11273	Sry	0.731158	0.039805	0.451726	5.01491	4.56317	5.07824	4.8856	5.37522	5.18034	4.93331	5.35026	5.10133	4.74424	4.48567	3.77517	5.15704	4.80694	5.42211	5.02601	4.70569	4.52185	4.61258	3.84746	4.32266	3.99732
12725	Vps13b	0.730153	0.014858	0.450425	6.07076	5.61704	6.24817	6.14863	6.21575	5.97871	5.90336	6.21902	5.96702	6.30063	5.65559	6.07063	5.99756	5.90315	5.49463	6.11621	6.16512	4.75631	5.65988	5.65482	5.38679	4.58228
9423	Qrich1	0.729439	0.0443395	0.451805	6.01187	5.55673	6.04172	6.40497	5.75631	6.22156	6.03811	6.12438	6.40389	5.94218	5.17372	6.19838	6.17372	5.90315	6.00211	6.1379	5.65988	5.01935	5.098	5.04011	4.95069	4.94074
9057	Ppp6r1	0.729254	0.00909019	0.449116	6.19892	5.74341	6.21575	6.59342	6.48812	6.2011	6.2111	6.13656	6.51636	5.94218	5.48567	6.14863	6.28537	5.94896	5.87748	6.02601	5.79315	5.34128	5.34954	5.36203	5.79397	5.25108
9977	Rph3a	0.729021	0.000146439	0.322329	5.79456	5.3386	5.8856	5.8856	5.62138	5.85318	5.80958	5.7809	5.87626	6.01433	5.42427	5.4032	5.81824	5.15841	5.45156	5.35722	5.48705	5.01935	4.79315	5.36203	5.44819	5.42616
4089	Fos	0.728492	0.0470098	0.451845	4.83472	4.37771	4.21575	5.83669	5.03642	5.11621	4.67423	4.94218	4.56367	4.56367	4.56367	4.56367	4.48567	4.34128	4.43691	4.15928	4.51304	4.75631	4.02762	4.56367	4.25555	4.05177
10015	Rpl7	0.728028	0.0122477	0.449985	6.57294	6.11501	6.77868	6.76007	6.67688	6.57166	6.60768	6.38129	6.67556	6.63406	6.07063	6.60114	6.49896	6.78185	5.92023	6.57961	6.39219	5.79194	5.34954	5.92275	5.86323	5.56367
6548	Mdfi	0.727075	0.0427383	0.451779	5.3723	4.91247	5.5112	5.67915	5.37522	5.44685	5.16975	5.30783	5.25333	5.56367	5.04366	5.26994	5.37463	4.94896	5.69257	5.15928	5.68297	4.52185	3.87561	4.43242	4.32266	4.75631
9326	Ptn	0.725966	0.00890596	0.449047	8.06263	7.60061	8.30321	8.05552	8.0679	8.38015	8.22125	7.97645	7.97142	8.13251	7.45529	8.1231	7.99756	8.29325	6.96175	7.48967	7.84524	7.62421	7.34954	7.12757	7.39461	7.40017
10933	Smarca5	0.725814	0.00360772	0.444064	6.34686	5.88454	6.37102	5.83669	6.42469	6.47269	6.36554	6.39149	6.49212	6.7653	6.00224	6.07063	6.03456	6.15841	5.66769	6.22156	6.43361	5.60431	5.91514	5.24956	5.61812	5.75631
6852	Mpp7	0.725618	0.0373184	0.451674	4.63249	4.16977	4.75631	4.8856	4.53392	4.68653	4.23534	4.52714	4.56367	4.97871	4.52519	3.31574	4.25434	3.85585	5.19724	3.39374	4.61258	3.89382	4.29065	4.36203	4.18516	4.50634
2504	Creld2	0.725059	0.00266926	0.441171	4.79363	4.3298	4.84378	5.14863	4.90315	4.77226	4.87277	4.8267	4.8574	4.74424	4.17372	4.77517	4.73078	4.70385	4.55012	4.31974	4.40613	4.43439	3.70569	3.84746	3.95069	4.20377
10489	Sf3b1	0.724176	0.005408	0.446838	5.99979	5.5342	6.21575	6.40497	5.99335	6.09418	6.10104	6.07463	6.03574	5.90471	5.17372	5.77517	6.10582	5.80694	5.16205	5.87917	5.63642	5.38858	4.95361	5.5947	5.32266	5.25108
9040	Ppp2r5a	0.723185	0.00542032	0.446851	6.40277	5.9352	6.04172	6.59342	6.59281	6.47269	6.59524	6.51786	6.56367	6.53942	5.70806	6.19838	6.1231	6.3919	5.87748	6.42937	6.3056	5.34128	5.91514	5.39766	5.61812	5.6892
9247	Psma4	0.72075	0.0347399	0.451613	6.23932	5.76689	6.11387	6.65113	6.3919	6.29098	6.25919	6.42165	6.25333	6.11621	5.65559	6.52519	6.30063	6.19689	5.76472	6.28127	6.16512	5.71979	5.098	4.62507	5.41782	5.34128
8623	Pianp	0.719095	0.0372419	0.451672	7.38804	6.9123	7.68705	7.57862	7.34128	7.56367	7.36187	7.5132	7.47984	7.3292	6.63767	7.38183	7.4032	7.16813	6.82783	7.71567	7.62455	6.18927	6.63642	6.28803	6.44819	6.35216
10236	Saysd1	0.718878	0.048191	0.451861	6.18869	5.71251	6.3109	6.33626	6.37522	6.14863	6.23534	6.52714	6.10133	5.90471	5.75868	6.31574	6.36014	6.17778	6.28981	5.90471	6.3204	5.47878	4.79315	5.39766	4.72121	5.07824
9271	Psmd13	0.716721	0.00444765	0.445634	5.74587	5.26536	6.11387	6.0231	5.97133	5.79974	5.74349	5.68468	5.63184	5.70117	5.04366	5.77517	5.70806	5.56367	4.93073	5.46413	5.46057	5.24174	5.16512	4.9943	4.56367	5.05177
9888	Rnf130	0.709417	0.0161479	0.450591	6.13288	5.63759	5.96577	6.14863	5.92624	6.11621	6.39454	6.21902	6.19443	6.78606	5.44502	6.14863	5.9596	6.19689	5.60356	5.79974	6.06324	5.24174	5.51304	5.32551	5.22078	4.94074
9061	Ppt1	0.707062	0.0163436	0.450613	5.99555	5.49546	6.3109	6.0231	6.35835	5.95446	6.03811	6.09972	6.42965	5.30063	5.44502	5.9007	5.8393	6.23436	5.53645	5.65678	5.85543	5.43439	4.70569	5.0845	5.07268	5.12977
9266	Psmc6	0.705715	0.0178327	0.450771	5.76061	5.25777	5.92624	6.30063	5.90315	5.67173	5.73217	5.84165	6.05242	5.74424	4.67329	5.60114	5.58876	5.85585	5.40716	5.85318	5.48705	4.34128	5.16512	4.89809	4.81743	4.82044
9863	Rnase4	0.703453	0.0145985	0.450388	5.05218	4.5447	5.14863	5.06617	5.07824	5.15928	5.26705	5.07463	5.10133	5.0491	4.52519	5.01618	4.9007	5.15841	5.16205	4.46413	4.75008	4.52185	2.70569	4.62507	4.03315	4.65443
5881	Klk6	0.700385	0.0462759	0.451834	6.04612	5.53234	6.34128	6.22663	6.76914	6.02601	5.98189	6.26411	6.10133	5.41167	5.29302	6.36014	5.70806	6.01505	6.03165	5.71567	6.02762	5.29237	5.46057	4.62507	4.86323	4.75631
10429	Serinc1	0.69679	0.00936237	0.449214	8.19495	7.67375	8.48423	8.51786	8.19213	8.37788	8.29424	8.3345	8.22418	8.08304	7.24648	8.22263	8.37102	8.05748	7.05102	8.0376	8.00031	7.34128	7.3639	7.34389	7.33083	7.29124
5966	LOC118568705	0.696204	0.0185535	0.450838	7.30396	6.78154	7.55073	7.59342	7.75631	6.6264	7.03811	7.3292	7.59247	7.37102	6.87798	7.68206	7.05271	7.37522	6.17975	6.53125	6.92486	6.24174	6.75008	6.97084	6.30617	6.58228
10136	Rtn4	0.696035	0.0306259	0.451493	7.25261	6.72984	7.21575	7.63692	7.42469	7.71206	7.40527	7.26965	7.55199	6.8466	6.21056	7.38183	7.58253	7.35835	6.44425	7.00255	6.77178	6.34128	6.06324	6.56367	6.56367	5.95509
9446	Rab14	0.695872	0.00610069	0.447474	6.96547	6.44236	6.73359	7.35375	7.13878	7.26657	7.06992	6.9491	7.01035	6.8856	6.28153	6.9451	6.98817	6.81932	6.29793	6.85318	6.7825	5.68231	6.098	6.0845	6.11116	6.20377
8447	Pdia4	0.694071	0.0403354	0.451736	6.298	5.77116	6.71051	7.08723	6.11888	5.91731	6.31335	6.30783	6.66475	6.18034	5.38183	6.56367	5.51214	6.50355	5.96175	5.6264	6.19754	5.8267	5.098	5.49954	5.56367	5.12977
9887	Rnf13	0.693244	0.0177699	0.450765	6.23636	5.7078	6.3109	6.06617	5.70385	6.42937	6.27487	6.38129	6.45496	6.90471	5.60114	6.19838	6.20651	5.90315	6.34576	5.74424	6.06324	5.43439	5.29065	5.12757	5.22078	5.25108
10135	Rtn3	0.693036	0.0117441	0.449877	7.96996	7.44096	8.12264	8.21711	8.08851	8.15396	8.12719	8.09036	7.85265	7.96056	7.11664	8.18611	8.01618	8.04172	6.94632	7.69387	7.83497	7.0491	7.00947	7.00589	6.98217	7.08478
2516	Crlf2	0.692071	0.0448948	0.451814	6.3635	5.83249	6.8856	6.65113	6.48812	6.45552	6.21922	6.39149	6.22418	6.41167	5.54456	6.82354	6.57627	6.3919	5.89902	5.85318	6.29065	5.60431	5.29065	5.12757	5.07268	5.22762
9350	Ptprd	0.685036	0.0212316	0.451047	6.15377	5.60802	5.96577	6.43814	5.80694	6.31022	6.41591	6.35026	5.60947	6.92356	5.56367	5.87033	5.77517	5.80694	5.68018	5.97871	6.29065	5.13483	5.83497	4.84746	5.28949	5.17952
6197	Lrr1	0.684249	0.0358978	0.451641	11.5621	11.0147	11.8616	12.0128	11.9865	11.7112	11.6427	11.7293	11.8969	10.6943	10.524	11.7134	11.7283	11.7862	10.4433	11.4414	11.3144	10.4692	10.3314	10.5548	10.685	10.6946
9433	R3hdm2	0.683893	0.0106876	0.449619	7.00185	6.45369	7.26411	6.90944	7.08851	7.09972	7.12287	7.12438	6.99318	7.39824	6.01618	7.18611	7.01618	6.86782	6.58375	6.8267	6.77178	6.21575	6.098	5.82147	5.72121	5.88184
11756	Tff1	0.681075	0.01364	0.450241	5.28302	4.72891	5.5112	5.43814	5.15841	5.1379	5.31335	5.50853	5.25333	5.70117	4.52519	4.9596	4.73078	4.90315	5.21452	5.59538	5.34954	3.89382	4.29065	4.74055	4.18516	4.15486
4635	Gm9758	0.673926	0.0234339	0.451184	6.82088	6.25154	6.92624	6.8116	7.11888	6.73715	6.83625	7.21902	7.34418	6.27149	6.1231	6.31574	6.82881	6.78185	6.57709	6.65678	7.12354	5.60431	5.95361	5.92275	5.61812	5.38434
9155	Prok2	0.673254	0.0287789	0.451428	5.15693	4.58615	5.40017	5.14863	5.30651	5.42937	5.32845	5.39149	5.0689	5.11621	4.22263	5.1231	4.9007	5.40839	5.28163	5.07182	5.13195	4.13483	4.02762	3.36203	4.18516	3.82044
8142	Otoa	0.671534	0.0442881	0.451804	4.6674	4.09293	4.45675	5.06617	4.80694	4.15928	4.62613	5.07463	4.69693	5.0491	4.07063	4.48567	4.25434	3.40839	5.36136	4.46413	4.65988	3.89382	3.51304	3.49954	3.86323	3.61881
2164	Cilp2	0.670121	0.0124593	0.450027	5.6344	5.05689	5.96577	5.9329	5.37522	5.51476	5.66235	5.94218	5.49212	6.0491	4.77517	5.60114	5.58876	5.70385	5.48041	5.24174	5.43361	4.8267	4.29065	4.49954	4.61812	4.34128
13139	Zfp385b	0.669298	0.0299526	0.45147	7.44751	6.86823	7.8856	7.4865	7.48812	7.53125	7.58898	7.59929	7.43602	7.47696	6.53491	7.47561	7.56367	7.60717	6.7822	7.6264	7.38517	6.34128	6.68297	5.89809	6.30617	5.88184
10592	Shoc2	0.662745	0.0190485	0.450881	6.29772	5.70424	6.92624	6.22663	6.324	6.42054	6.11853	6.25297	5.91325	7.03182	5.46549	6.01618	6.05271	6.30651	5.95148	6.02601	6.08073	5.34128	4.87561	5.32551	5.59115	5.17952
9035	Ppp2r2a	0.661454	0.0164637	0.450627	6.29384	5.69755	6.14863	6.78606	6.42469	6.50644	6.26705	6.37102	6.8856	6.21137	5.04366	6.24648	6.25434	6.09871	5.66769	6.3756	6.11508	5.07824	5.61258	5.12757	5.18516	4.91159
6201	Lrrc20	0.658249	0.0422777	0.451771	5.39261	4.78932	6.14863	5.06617	4.94896	5.68653	5.44393	5.56367	4.81893	6.14863	4.70806	5.4032	5.56367	5.62138	5.01203	4.8267	4.61258	4.13483	4.79315	4.49954	4.11116	4.10424
60	1700129C05Rik	0.656586	0.0350927	0.451622	6.29119	5.68424	6.56367	6.33626	6.44081	6.28127	6.1947	6.59047	6.22418	6.46413	5.52519	6.70806	6.20651	6.28881	6.1076	6.0491	6.43361	5.13483	4.70569	4.79499	5.07268	5.0248
10319	Sdhaf1	0.653628	0.048819	0.451869	5.37328	4.75983	6.07824	6.0231	5.47252	4.9298	5.42999	5.70117	4.8574	5.74424	4.1231	5.56367	5.73078	5.15841	5.31405	4.8267	5.19754	3.89382	4.40613	3.74055	4.18516	4.34128
1758	Ccng1	0.65316	0.00420804	0.445249	5.34149	4.727	5.34128	5.14863	5.62138	5.07182	5.4017	5.54552	5.63184	5.86623	4.44502	5.1231	4.9007	5.30651	5.1076	4.9298	4.83497	4.68231	3.87561	4.36203	4.25555	4.61881
9309	Pten	0.652161	0.0239459	0.451212	5.70416	5.08746	5.5112	5.67915	6.07824	5.95446	5.94316	5.54552	6.08521	5.70117	4.8393	5.36014	5.58876	5.8316	5.55012	5.97871	5.46057	4.68231	3.29065	4.43242	4.81743	4.96931
3375	Egr2	0.649162	0.0233916	0.451181	5.06219	4.43884	5.71051	5.9329	4.99335	4.79974	4.91341	4.85645	5.16406	4.74424	4.44502	4.9007	5.19021	4.59281	4.97195	3.77226	4.46057	4.34128	4.02762	4.21003	4.25555	4.10424
11538	Taar3	0.648018	0.0494403	0.451877	6.16257	5.53667	7.06009	6.43814	6.11888	6.28127	6.17812	6.1606	5.8574	6.27149	5.0971	6.4032	6.36014	5.90315	6.03165	5.74424	6.27554	4.68231	4.79315	5.21003	4.61812	4.88184
7288	Ndn	0.64687	0.00728583	0.448285	7.55548	6.92703	7.96577	7.3881	7.43277	7.61871	7.81763	7.59489	7.06068	7.72287	7.39789	7.53491	7.4587	6.27089	6.3379	6.73003	7.70004	6.13483	7.57605	6.5947	7.31444	6.54481
12527	Ucn	0.646619	0.0350696	0.451621	6.43013	5.80112	6.96577	6.37102	6.48812	6.7513	6.47141	6.67637	6.03574	7.01433	5.0971	6.77517	6.4587	6.54887	6.09833	5.95446	6.34954	4.75631	5.46057	5.28803	4.99251	5.12977
5540	Ism2	0.628531	0.0141275	0.450318	5.28994	4.61999	6.11387	4.97871	5.53392	5.46413	5.28265	5.39149	4.7794	5.46413	4.60114	5.22263	5.28537	5.11888	5.14413	4.46413	4.87561	4.24174	4.61258	3.74055	3.86323	4.25108
9502	Rabep2	0.62463	0.0172076	0.450708	5.05414	4.37521	4.92624	4.97871	5.37522	5.2011	5.32845	5.0491	5.16406	5.24174	4.22263	4.70806	4.86006	5.30651	5.34576	4.59538	4.83497	3.24174	3.51304	4.43242	3.18516	4.10424
10431	Serinc3	0.619679	0.0228103	0.451148	7.62021	6.9298	7.89586	7.87352	7.84983	7.67915	7.65338	7.69295	8.02732	7.3847	6.52519	7.9451	7.67915	8.07308	6.48754	6.68653	7.25258	6.73817	6.34954	6.43242	6.22078	6.36297
9227	Psap	0.603987	0.0405228	0.45174	9.7464	9.01899	10.0669	10.1208	10.1633	9.69752	9.72434	9.67741	10.2907	9.50853	8.46803	10.3325	9.83538	10.0898	8.25056	9.27639	9.31302	8.71516	8.41305	8.30689	8.34301	8.33306
9779	Rgs19	0.599274	0.0244335	0.451238	6.37971	5.641	6.92624	6.40497	6.28881	6.3386	6.3582	6.62544	6.63184	5.78606	6.05721	6.8856	6.4032	6.17778	6.25683	6.07182	5.95361	5.43439	5.22925	4.947	4.18516	4.50634
4520	Gm35486	0.583367	0.00992258	0.449398	6.95732	6.1798	7.11387	7.16853	7.27988	6.96056	7.01961	7.17248	7.2168	6.94218	5.74201	6.8393	6.98817	7.14863	6.56367	6.53125	7.00031	4.95795	5.61258	5.36203	5.44819	5.5257
5352	Ighv3	0.477553	0.0118093	0.449892	6.74059	5.67432	7.23205	5.14863	7.29769	6.6032	7.35451	7.25855	7.94486	5.86623	5.9596	5.48567	5.34549	6.51881	5.75294	5.68653	5.75008	5.47878	5.46057	5.36203	6.01298	5.56367
8069	Olfr93	0.473158	0.0360141	0.451644	6.905	5.8254	7.67518	6.62256	6.76914	7.12166	7.15288	7.29159	6.56367	7.90471	5.04366	7.2346	7.13166	7.01505	6.72307	6.42937	6.67147	4.52185	4.61258	4.79499	4.25555	4.6892
4560	Gm46608	0.435922	0.0395863	0.451722	6.63253	5.43467	7.87525	7.12845	6.40839	7.08304	6.81495	6.69295	5.67556	7.61097	4.4032	6.97395	6.9596	6.45675	6.02187	6.51476	6.43361	4.43439	4.02762	3.947	4.25555	3.75631

## Sheet: S6. 457_D2R CRS_all_GO
Category	ID	Name	Source	p-value	q-value Bonferroni	q-value FDR B&H	q-value FDR B&Y	Hit Count in Query List	Hit Count in Genome	Hit in Query List
GO: Biological Process	GO:0120036	plasma membrane bounded cell projection organization		7.086e-08	0.0003458	0.0001961	0.001779	71	1890	MKKS,RABEP2,DLG5,GPRIN1,PICALM,CFAP54,KIDINS220,UCN,AKT1,TTLL1,FGF13,ABCD2,ELMOD1,HSPB1,FLNA,WDR36,POC1A,TMEM107,FXN,RPH3A,RHOA,NSMF,CAPRIN2,DIXDC1,IFT122,MYO16,GPRIN2,SEMA3E,STK36,CLSTN3,KLK6,MYO5B,MYO10,BBS1,GBX1,TOGARAM1,PLPPR5,IFT46,NDN,PLXND1,PTBP1,PTEN,GFRA3,XYLT1,PTN,TTBK2,PTPRD,PTPRZ1,VPS13A,WRAP73,KCNQ1,DLG4,SHANK1,RTN4,PUM2,NR3C1,ZDHHC17,SHOC2,TESK1,NCS1,TXNDC15,EGR2,FBXO31,PALM,ROBO2,R…
GO: Biological Process	GO:0030030	cell projection organization		8.038e-08	0.0003923	0.0001961	0.001779	72	1934	MKKS,RABEP2,DLG5,GPRIN1,PICALM,CFAP54,KIDINS220,UCN,AKT1,TTLL1,FGF13,ABCD2,ELMOD1,HSPB1,FLNA,WDR36,POC1A,TMEM107,FXN,RPH3A,RHOA,NSMF,CAPRIN2,DIXDC1,IFT122,MYO16,GPRIN2,SEMA3E,STK36,CLSTN3,KLK6,MYO5B,MYO10,BBS1,GBX1,TOGARAM1,PLPPR5,IFT46,NDN,PLXND1,PTBP1,PTEN,GFRA3,XYLT1,PTN,TTBK2,PTPRD,PTPRZ1,VPS13A,WRAP73,KCNQ1,DLG4,SHANK1,NPHP1,RTN4,PUM2,NR3C1,ZDHHC17,SHOC2,TESK1,NCS1,TXNDC15,EGR2,FBXO31,PALM,R…
GO: Biological Process	GO:0048666	neuron development		5.351e-07	0.002611	0.0008704	0.007894	57	1463	DLG5,GPRIN1,PICALM,KIDINS220,UCN,AKT1,FGF13,HSPB1,FLNA,WDR36,FXN,TDP2,RHOA,NSMF,PPT1,CAPRIN2,DIXDC1,MYO16,GPRIN2,SEMA3E,CLSTN3,KLK6,MYO5B,BBS1,GBX1,PLPPR5,NDN,PLXND1,PTBP1,PTEN,GFRA3,XYLT1,PTN,PTPRD,PTPRZ1,VPS13A,KCNQ1,DLG4,SHANK1,NPHP1,RTN4,PUM2,NR3C1,ZDHHC17,SHOC2,NCS1,EGR2,TMEM132E,SAMD11,FBXO31,PALM,ROBO2,ROCK1,ANKRD24,GRIP2,PAX6,VPS13B
GO: Biological Process	GO:0030182	neuron differentiation		1.293e-06	0.00631	0.001578	0.01431	64	1769	DLG5,RTN3,GPRIN1,RTN1,PICALM,TULP3,KIDINS220,UCN,AKT1,TTLL1,FGF13,HSPB1,FLNA,XRN2,WDR36,FXN,TDP2,RHOA,NSMF,PPT1,CAPRIN2,DIXDC1,MYO16,GPRIN2,SEMA3E,CLSTN3,KLK6,PSAP,MYO5B,BBS1,GBX1,PLPPR5,SRY,NDN,PLXND1,PTBP1,PTEN,GFRA3,XYLT1,PTN,PTPRD,PTPRZ1,VPS13A,KCNQ1,DLG4,SHANK1,NPHP1,RTN4,PUM2,NR3C1,ZDHHC17,SHOC2,NCS1,EGR2,TMEM132E,SAMD11,FBXO31,PALM,ROBO2,ROCK1,ANKRD24,GRIP2,PAX6,VPS13B
GO: Biological Process	GO:0050808	synapse organization		2.213e-06	0.0108	0.00216	0.01959	33	685	DLG5,PICALM,DLGAP3,AKT1,FGF13,FLNA,TUBB,LINGO2,RPH3A,RHOA,CAPRIN2,LINGO4,DIXDC1,IL1RAP,SEMA3E,CLSTN3,MYO5B,PLXND1,PTEN,PTN,PTPRD,DLG4,LNX1,SHANK1,RTN4,UBE3B,PCDHB11,ZDHHC17,RHEB,PALM,ROBO2,ROCK1,GRIP2
GO: Biological Process	GO:0031175	neuron projection development		2.997e-06	0.01462	0.002288	0.02075	50	1285	DLG5,GPRIN1,PICALM,KIDINS220,UCN,AKT1,FGF13,HSPB1,FLNA,WDR36,FXN,RHOA,NSMF,CAPRIN2,DIXDC1,MYO16,GPRIN2,SEMA3E,CLSTN3,KLK6,MYO5B,BBS1,GBX1,PLPPR5,NDN,PLXND1,PTBP1,PTEN,GFRA3,XYLT1,PTN,PTPRD,PTPRZ1,VPS13A,DLG4,SHANK1,RTN4,PUM2,NR3C1,ZDHHC17,SHOC2,NCS1,EGR2,FBXO31,PALM,ROBO2,ROCK1,ANKRD24,PAX6,VPS13B
GO: Biological Process	GO:0048699	generation of neurons		3.281e-06	0.01601	0.002288	0.02075	65	1858	DLG5,PEX7,RTN3,GPRIN1,RTN1,PICALM,TULP3,KIDINS220,UCN,AKT1,TTLL1,FGF13,HSPB1,FLNA,XRN2,WDR36,FXN,TDP2,RHOA,NSMF,PPT1,CAPRIN2,DIXDC1,MYO16,GPRIN2,SEMA3E,CLSTN3,KLK6,PSAP,MYO5B,BBS1,GBX1,PLPPR5,SRY,NDN,PLXND1,PTBP1,PTEN,GFRA3,XYLT1,PTN,PTPRD,PTPRZ1,VPS13A,KCNQ1,DLG4,SHANK1,NPHP1,RTN4,PUM2,NR3C1,ZDHHC17,SHOC2,NCS1,EGR2,TMEM132E,SAMD11,FBXO31,PALM,ROBO2,ROCK1,ANKRD24,GRIP2,PAX6,VPS13B
GO: Biological Process	GO:0051960	regulation of nervous system development		6.962e-06	0.03397	0.004247	0.03852	30	625	DLG5,PICALM,AKT1,FGF13,LINGO2,FXN,RHOA,CAPRIN2,LINGO4,HLTF,PRKCH,DIXDC1,IL1RAP,SORL1,CLSTN3,MYO5B,NAP1L1,GBX1,PLXND1,PTEN,PTN,PTPRD,PTPRZ1,DLG4,RTN4,RHEB,EGR2,FBXO31,ROBO2,PAX6
GO: Biological Process	GO:0051962	positive regulation of nervous system development		9.898e-06	0.0483	0.0048	0.04354	23	418	DLG5,PICALM,LINGO2,FXN,CAPRIN2,LINGO4,PRKCH,DIXDC1,IL1RAP,CLSTN3,MYO5B,NAP1L1,PLXND1,PTN,PTPRD,PTPRZ1,DLG4,RTN4,RHEB,EGR2,FBXO31,ROBO2,PAX6
GO: Biological Process	GO:0046907	intracellular transport		1.041e-05	0.05082	0.0048	0.04354	54	1496	MKKS,PEX6,PEX7,YJEFN3,PICALM,SNX30,SNX32,HPS1,AKT1,ABCD2,HSPB1,FLNA,TOMM7,VPS26B,TNPO2,MYO19,TUBB,VTA1,RAB14,CTSA,RPH3A,UPF2,IFT122,VAMP4,HYAL2,SORL1,PSAP,MYO5B,ING1,MYO10,EXPH5,BBS1,IFT46,GCKR,PHAX,VPS13A,CORO7,PLEKHA8,NUP153,TEX261,RANBP2,RANGAP1,WASHC4,TMED7,LAMP2,TARDBP,EGR2,SEC62,GRIP2,PAX6,TNNC1,TNPO3,VPS13B,UEVLD
GO: Biological Process	GO:0120035	regulation of plasma membrane bounded cell projection organization		1.23e-05	0.06002	0.0048	0.04354	36	846	RABEP2,PICALM,KIDINS220,AKT1,FGF13,HSPB1,FLNA,FXN,RHOA,NSMF,CAPRIN2,DIXDC1,KLK6,MYO5B,MYO10,PLPPR5,IFT46,PLXND1,PTBP1,PTEN,XYLT1,PTN,TTBK2,PTPRD,PTPRZ1,WRAP73,DLG4,RTN4,PUM2,SHOC2,TESK1,NCS1,FBXO31,PALM,ROBO2,PAX6
GO: Biological Process	GO:0010975	regulation of neuron projection development		1.264e-05	0.06169	0.0048	0.04354	29	612	PICALM,KIDINS220,AKT1,FGF13,HSPB1,FLNA,FXN,RHOA,NSMF,CAPRIN2,DIXDC1,KLK6,MYO5B,PLPPR5,PLXND1,PTBP1,PTEN,XYLT1,PTN,PTPRD,PTPRZ1,DLG4,RTN4,PUM2,SHOC2,NCS1,FBXO31,ROBO2,PAX6
GO: Biological Process	GO:0050803	regulation of synapse structure or activity		1.279e-05	0.0624	0.0048	0.04354	22	395	DLG5,PICALM,AKT1,TUBB,LINGO2,RHOA,PPT1,CAPRIN2,LINGO4,IL1RAP,CLSTN3,MYO5B,PTEN,PTN,PTPRD,DLG4,RTN4,UBE3B,ZDHHC17,RHEB,ROBO2,ROCK1
GO: Biological Process	GO:0035176	social behavior		1.421e-05	0.06937	0.004955	0.04494	9	74	MKKS,UCN,PTEN,VPS13A,KCNQ1,DLG4,SHANK1,PIANP,VPS13B
GO: Biological Process	GO:0051703	biological process involved in intraspecies interaction between organisms		1.77e-05	0.08638	0.005742	0.05208	9	76	MKKS,UCN,PTEN,VPS13A,KCNQ1,DLG4,SHANK1,PIANP,VPS13B
GO: Biological Process	GO:0031344	regulation of cell projection organization		1.883e-05	0.09188	0.005742	0.05208	36	863	RABEP2,PICALM,KIDINS220,AKT1,FGF13,HSPB1,FLNA,FXN,RHOA,NSMF,CAPRIN2,DIXDC1,KLK6,MYO5B,MYO10,PLPPR5,IFT46,PLXND1,PTBP1,PTEN,XYLT1,PTN,TTBK2,PTPRD,PTPRZ1,WRAP73,DLG4,RTN4,PUM2,SHOC2,TESK1,NCS1,FBXO31,PALM,ROBO2,PAX6
GO: Biological Process	GO:1905515	non-motile cilium assembly		2.189e-05	0.1068	0.006284	0.05699	9	78	MKKS,POC1A,TMEM107,IFT122,BBS1,TOGARAM1,TTBK2,WRAP73,KCNQ1
GO: Biological Process	GO:0050807	regulation of synapse organization		2.95e-05	0.144	0.007998	0.07254	21	387	DLG5,PICALM,AKT1,TUBB,LINGO2,RHOA,CAPRIN2,LINGO4,IL1RAP,CLSTN3,MYO5B,PTEN,PTN,PTPRD,DLG4,RTN4,UBE3B,ZDHHC17,RHEB,ROBO2,ROCK1
GO: Biological Process	GO:0034330	cell junction organization		4.72e-05	0.2303	0.01212	0.11	38	974	DLG5,PICALM,DLGAP3,AKT1,FGF13,FLNA,TUBB,LINGO2,RPH3A,RHOA,CAPRIN2,LINGO4,PRKCH,DIXDC1,IL1RAP,SEMA3E,CLSTN3,MYO5B,PLXND1,PTEN,PTN,PTPRD,DLG4,LNX1,MPP7,SHANK1,NPHP1,RTN4,UBE3B,PCDHB11,ZDHHC17,RHEB,PALM,ROBO2,ROCK1,ILDR1,GRIP2,MARVELD2
GO: Biological Process	GO:0045184	establishment of protein localization		5.102e-05	0.249	0.01245	0.1129	63	1945	RABEP2,TREX1,PEX6,PEX7,YJEFN3,PICALM,SNX30,SPCS3,SNX32,HPS1,AKT1,ELMOD1,UTY,HSPB1,FLNA,TOMM7,VPS26B,TNPO2,POT1,VTA1,RAB14,IDUA,CTSA,RPH3A,PDIA4,PPT1,IFT122,VAMP4,HYAL2,SORL1,ZDHHC21,CLSTN3,PSAP,MYO5B,ING1,EXPH5,BBS1,IFT46,GCKR,SSR1,PTBP1,PHAX,RAB5IF,VPS13A,KCNQ1,DLG4,CORO7,PLEKHA8,NUP153,RANBP2,RANGAP1,WASHC4,TMED7,LAMP2,CEP192,ZDHHC17,TARDBP,EGR2,SEC62,B4GALNT2,GRIP2,TNPO3,UEVLD
GO: Biological Process	GO:0071787	endoplasmic reticulum tubular network formation		7.297e-05	0.3561	0.01696	0.1538	3	5	RTN3,RTN1,RTN4
GO: Biological Process	GO:2001224	positive regulation of neuron migration		0.0001094	0.5339	0.02427	0.2201	5	25	FLNA,NSMF,PTPRZ1,FBXO31,PAX6
GO: Biological Process	GO:0015031	protein transport		0.000156	0.7613	0.03047	0.2763	53	1615	RABEP2,PEX6,PEX7,YJEFN3,PICALM,SNX30,SNX32,HPS1,AKT1,ELMOD1,HSPB1,FLNA,TOMM7,VPS26B,TNPO2,VTA1,RAB14,IDUA,CTSA,RPH3A,PDIA4,PPT1,VAMP4,HYAL2,SORL1,CLSTN3,PSAP,MYO5B,ING1,EXPH5,BBS1,IFT46,GCKR,PTBP1,PHAX,VPS13A,KCNQ1,CORO7,PLEKHA8,NUP153,RANBP2,RANGAP1,WASHC4,TMED7,LAMP2,ZDHHC17,TARDBP,EGR2,SEC62,B4GALNT2,GRIP2,TNPO3,UEVLD
GO: Biological Process	GO:0006886	intracellular protein transport		0.0001562	0.7621	0.03047	0.2763	30	740	PEX6,PEX7,YJEFN3,AKT1,HSPB1,FLNA,TOMM7,VPS26B,TNPO2,RAB14,CTSA,RPH3A,HYAL2,SORL1,PSAP,MYO5B,ING1,EXPH5,GCKR,VPS13A,NUP153,RANBP2,RANGAP1,TMED7,LAMP2,TARDBP,EGR2,SEC62,GRIP2,TNPO3
GO: Biological Process	GO:0007611	learning or memory		0.0001603	0.7822	0.03047	0.2763	19	373	PICALM,SLC24A2,UCN,FGF13,FOS,IDUA,PPT1,SORCS3,CLSTN3,PTEN,PTN,PTPRZ1,DLG4,SHANK1,OPRK1,PIANP,EGR2,PAX6,VPS13B
GO: Biological Process	GO:0045792	negative regulation of cell size		0.0001684	0.8217	0.03047	0.2763	4	15	UCN,AKT1,RHOA,PTEN
GO: Biological Process	GO:1902414	protein localization to cell junction		0.0001686	0.8226	0.03047	0.2763	11	148	DLG5,HSPB1,FLNA,VPS26B,CLSTN3,DLG4,MPP7,SHANK1,NETO2,ILDR1,GRIP2
GO: Biological Process	GO:2000463	positive regulation of excitatory postsynaptic potential		0.0001821	0.8886	0.03174	0.2879	6	43	PTEN,DLG4,SHANK1,GRIN2D,NETO2,GRIP2
GO: Biological Process	GO:0060271	cilium assembly		0.0002048	0.9992	0.03446	0.3125	21	444	MKKS,RABEP2,CFAP54,AKT1,TTLL1,ELMOD1,FLNA,POC1A,TMEM107,IFT122,STK36,BBS1,TOGARAM1,IFT46,TTBK2,WRAP73,KCNQ1,TESK1,TXNDC15,TRAPPC14,TCTN2
GO: Biological Process	GO:0009950	dorsal/ventral axis specification		0.000221	1	0.03596	0.3261	4	16	MDFI,AXIN2,CAPRIN2,PAX6
GO: Biological Process	GO:1902430	negative regulation of amyloid-beta formation		0.0002292	1	0.03609	0.3273	5	29	RTN3,RTN1,SORL1,RTN4,ROCK1
GO: Biological Process	GO:0050769	positive regulation of neurogenesis		0.0002423	1	0.03695	0.3351	18	354	PICALM,FXN,CAPRIN2,PRKCH,DIXDC1,MYO5B,NAP1L1,PLXND1,PTN,PTPRD,PTPRZ1,DLG4,RTN4,RHEB,EGR2,FBXO31,ROBO2,PAX6
GO: Biological Process	GO:0050890	cognition		0.0002898	1	0.04164	0.3777	20	423	PICALM,SLC24A2,UCN,FGF13,FOS,IDUA,PPT1,SORCS3,CLSTN3,PTEN,PTN,PTPRZ1,DLG4,SHANK1,WASHC4,OPRK1,PIANP,EGR2,PAX6,VPS13B
GO: Biological Process	GO:0070570	regulation of neuron projection regeneration		0.0003002	1	0.04164	0.3777	6	47	FLNA,PTEN,XYLT1,PTN,RTN4,PUM2
GO: Biological Process	GO:0007612	learning		0.0003031	1	0.04164	0.3777	13	212	SLC24A2,UCN,FGF13,FOS,IDUA,PPT1,SORCS3,CLSTN3,PTN,DLG4,SHANK1,OPRK1,PIANP
GO: Biological Process	GO:0009967	positive regulation of signal transduction		0.0003072	1	0.04164	0.3777	57	1824	DOK6,DLG5,MAT2A,RNF13,PICALM,MYORG,NRARP,UCN,AKT1,CCL4,ALOX15B,FLNA,IAPP,ING5,MAGI3,ZBED3,TMEM101,RHOA,CAPRIN2,PRKCH,DIXDC1,CTSL,HYAL2,SEMA3E,SORL1,STK36,KLK6,PSAP,INCENP,TMEM198,MAP3K20,IL20RA,PTBP1,PTEN,CRLF2,OCIAD1,SERINC3,DLG4,CORO7,SHANK1,RTN4,PUM2,GRIN2D,NR3C1,ZDHHC17,SHOC2,TBL1XR1,NCS1,RHEB,OPRK1,TGFB1I1,TGFBR3,TXNDC15,NETO2,ROBO2,ROCK1,GRIP2
GO: Biological Process	GO:0031346	positive regulation of cell projection organization		0.0003358	1	0.04355	0.395	22	494	PICALM,KIDINS220,HSPB1,FLNA,FXN,CAPRIN2,DIXDC1,MYO5B,PLPPR5,PLXND1,PTBP1,PTN,TTBK2,PTPRD,PTPRZ1,WRAP73,DLG4,PUM2,SHOC2,FBXO31,PALM,ROBO2
GO: Biological Process	GO:0044087	regulation of cellular component biogenesis		0.0003391	1	0.04355	0.395	41	1189	MKKS,RABEP2,DLG5,SNX30,CRACD,AKT1,FLNA,IAPP,FHOD3,LINGO2,RHOA,LINGO4,PRKCH,IL1RAP,SORL1,CLSTN3,HRK,MYO5B,MYO10,PSMC6,TOGARAM1,PLPPR5,IFT46,PTEN,TTBK2,PTPRD,WRAP73,DLG4,MPP7,SHANK1,NPHP1,RTN4,UBE3B,LAMP2,CEP192,TESK1,TGFBR3,PALM,ROBO2,ROCK1,TMEM39A
GO: Biological Process	GO:0016358	dendrite development		0.0003663	1	0.04513	0.4093	17	335	DLG5,PICALM,KIDINS220,RHOA,NSMF,CAPRIN2,MYO5B,BBS1,PTEN,PTN,PTPRD,PTPRZ1,DLG4,SHANK1,NR3C1,FBXO31,PALM
GO: Biological Process	GO:1902992	negative regulation of amyloid precursor protein catabolic process		0.0003704	1	0.04513	0.4093	5	32	RTN3,RTN1,SORL1,RTN4,ROCK1
GO: Biological Process	GO:0002130	wobble position ribose methylation		0.0003846	1	0.04513	0.4093	2	2	FTSJ1,WDR6
GO: Biological Process	GO:0007417	central nervous system development		0.0003884	1	0.04513	0.4093	41	1197	MKKS,DLG5,RTN3,RTN1,TULP3,BASP1,AKT1,TTLL1,FGF13,HPCAL4,MPST,FLNA,XRN2,ZDHHC16,RHOA,PPT1,DIXDC1,IFT122,MYO16,SEMA3E,STK36,KLK6,PSAP,BBS1,GBX1,SRY,NDN,PTEN,PTN,TTBK2,PTPRZ1,VPS13A,RTN4,GRIN2D,NR3C1,RHEB,PIANP,EGR2,ROBO2,PAX6,VPS13B
GO: Biological Process	GO:0060074	synapse maturation		0.0004229	1	0.0469	0.4254	6	50	PTEN,LNX1,SHANK1,PALM,ROBO2,ROCK1
GO: Biological Process	GO:1902003	regulation of amyloid-beta formation		0.0004229	1	0.0469	0.4254	6	50	RTN3,RTN1,PICALM,SORL1,RTN4,ROCK1
GO: Biological Process	GO:0033365	protein localization to organelle		0.0004639	1	0.04983	0.452	38	1091	PEX6,PEX7,YJEFN3,TULP3,ZBTB7A,SPCS3,TOLLIP,AKT1,FLNA,TOMM7,VPS26B,TNPO2,POT1,TMEM107,IFT122,HYAL2,SORL1,ING1,BBS1,GCKR,TTBK2,RAB5IF,VPS13A,DLG4,NUP153,RANBP2,RANGAP1,RTN4,LAMP2,CEP192,TESK1,TARDBP,NETO2,SEC62,PAX6,RPA2,TNPO3,TCTN2
GO: Biological Process	GO:0051129	negative regulation of cellular component organization		0.0004698	1	0.04983	0.452	32	864	MKKS,ERCC4,PICALM,CRACD,AKT1,FGF13,FLNA,SMARCA5,IAPP,POT1,FHOD3,APOC1,FXN,RHOA,SORL1,CLSTN3,INCENP,PTEN,XYLT1,PTN,TTBK2,PTPRZ1,DLG4,SHANK1,RTN4,LAMP2,CEP192,TESK1,TGFBR3,ROBO2,ROCK1,TMEM39A
GO: Cellular Component	GO:0014069	postsynaptic density		8.549e-06	0.005428	0.001869	0.01314	24	451	DLG5,RTN3,RTN1,PICALM,DLGAP3,HSPB1,NSMF,SORCS3,CLSTN3,PTEN,PTPRZ1,DLG4,SHANK1,RTN4,GRIN2D,NR3C1,NCS1,PRR7,RHEB,NETO2,PALM,ROBO2,GRIP2,RPL7
GO: Cellular Component	GO:0044297	cell body		1.194e-05	0.00758	0.001869	0.01314	38	929	KCNIP1,RTN1,PICALM,DLGAP3,UCN,HSPB1,BEGAIN,FLNA,TUBB,NMNAT3,RHOA,NSMF,PPT1,DIXDC1,CTSL,SORL1,MYO5B,MYO10,DDN,NDN,PLXND1,PHAX,PTPRZ1,GLRX,VPS13A,TMEM266,KCNQ1,AZIN2,RTN4,PUM2,GLRX2,RHEB,OPRK1,CCNG1,TMEM132E,FBXO31,ELK1,GRIP2
GO: Cellular Component	GO:0098984	neuron to neuron synapse		1.203e-05	0.007637	0.001869	0.01314	26	523	DLG5,RTN3,RTN1,PICALM,DLGAP3,HSPB1,NSMF,SORCS3,CLSTN3,PTEN,PTPRD,PTPRZ1,DLG4,LNX1,SHANK1,RTN4,GRIN2D,NR3C1,NCS1,PRR7,RHEB,NETO2,PALM,ROBO2,GRIP2,RPL7
GO: Cellular Component	GO:0036477	somatodendritic compartment		1.36e-05	0.008638	0.001869	0.01314	46	1228	KCNIP1,RTN1,PICALM,DLGAP3,UCN,FGF13,HSPB1,BEGAIN,FLNA,RPH3A,NMNAT3,RHOA,NSMF,PPT1,DIXDC1,CTSL,SORL1,CLSTN3,MYO5B,MYO10,DDN,NDN,PHAX,PTEN,PTPRZ1,GLRX,VPS13A,TMEM266,KCNQ1,DLG4,SHANK1,RANGAP1,AZIN2,RTN4,PUM2,GLRX2,NR3C1,NCS1,PRR7,RHEB,OPRK1,CCNG1,FBXO31,PALM,ELK1,GRIP2
GO: Cellular Component	GO:0043025	neuronal cell body		1.609e-05	0.01022	0.001869	0.01314	35	835	KCNIP1,RTN1,PICALM,DLGAP3,UCN,HSPB1,BEGAIN,FLNA,NMNAT3,RHOA,NSMF,PPT1,DIXDC1,CTSL,SORL1,MYO5B,MYO10,DDN,NDN,PHAX,PTPRZ1,GLRX,VPS13A,TMEM266,KCNQ1,AZIN2,RTN4,PUM2,GLRX2,RHEB,OPRK1,CCNG1,FBXO31,ELK1,GRIP2
GO: Cellular Component	GO:0098794	postsynapse		1.766e-05	0.01121	0.001869	0.01314	40	1018	DLG5,RTN3,RTN1,PICALM,DLGAP3,SLC24A2,AKT1,PLCB3,HSPB1,BEGAIN,FLNA,VPS26B,RPH3A,RHOA,NSMF,SORCS3,DIXDC1,CLSTN3,MYO5B,DDN,PTEN,PTN,PTPRZ1,DLG4,LNX1,SHANK1,RTN4,UBE3B,GRIN2D,NR3C1,ZDHHC17,NCS1,PRR7,RHEB,OPRK1,NETO2,PALM,ROBO2,GRIP2,RPL7
GO: Cellular Component	GO:0032279	asymmetric synapse		2.146e-05	0.01363	0.001947	0.01369	24	477	DLG5,RTN3,RTN1,PICALM,DLGAP3,HSPB1,NSMF,SORCS3,CLSTN3,PTEN,PTPRZ1,DLG4,SHANK1,RTN4,GRIN2D,NR3C1,NCS1,PRR7,RHEB,NETO2,PALM,ROBO2,GRIP2,RPL7
GO: Cellular Component	GO:0099572	postsynaptic specialization		4.998e-05	0.03174	0.003946	0.02775	24	503	DLG5,RTN3,RTN1,PICALM,DLGAP3,HSPB1,NSMF,SORCS3,CLSTN3,PTEN,PTPRZ1,DLG4,SHANK1,RTN4,GRIN2D,NR3C1,NCS1,PRR7,RHEB,NETO2,PALM,ROBO2,GRIP2,RPL7
GO: Cellular Component	GO:0016234	inclusion body		6.109e-05	0.03879	0.003946	0.02775	9	90	PICALM,XRN2,IAPP,TDP2,PSAP,PSMC6,NUP153,RANBP2,RANGAP1
GO: Cellular Component	GO:0030425	dendrite		6.533e-05	0.04148	0.003946	0.02775	34	858	KCNIP1,RTN1,DLGAP3,UCN,FGF13,HSPB1,BEGAIN,FLNA,RPH3A,RHOA,NSMF,PPT1,CLSTN3,MYO5B,DDN,PTEN,PTPRZ1,GLRX,TMEM266,DLG4,SHANK1,RANGAP1,AZIN2,PUM2,GLRX2,NR3C1,NCS1,PRR7,RHEB,OPRK1,CCNG1,PALM,ELK1,GRIP2
GO: Cellular Component	GO:0097447	dendritic tree		6.836e-05	0.04341	0.003946	0.02775	34	860	KCNIP1,RTN1,DLGAP3,UCN,FGF13,HSPB1,BEGAIN,FLNA,RPH3A,RHOA,NSMF,PPT1,CLSTN3,MYO5B,DDN,PTEN,PTPRZ1,GLRX,TMEM266,DLG4,SHANK1,RANGAP1,AZIN2,PUM2,GLRX2,NR3C1,NCS1,PRR7,RHEB,OPRK1,CCNG1,PALM,ELK1,GRIP2
GO: Cellular Component	GO:0098978	glutamatergic synapse		0.0001329	0.08438	0.007031	0.04944	32	817	DLG5,RTN3,DLGAP3,AKT1,ELMOD1,BEGAIN,FLNA,VPS26B,RHOA,PPP2R2A,NSMF,SORCS3,DIXDC1,IL1RAP,CLSTN3,MYO5B,PLXND1,PTPRD,PTPRZ1,DLG4,SHANK1,RTN4,UBE3B,GRIN2D,NR3C1,ZDHHC17,NCS1,PRR7,RHEB,NETO2,ROBO2,GRIP2
GO: Cellular Component	GO:0043005	neuron projection		0.0001692	0.1074	0.008264	0.05811	54	1687	MKKS,PEX6,RTN3,GPRIN1,KCNIP1,RTN1,DLGAP3,BASP1,UCN,FGF13,HSPB1,BEGAIN,MPST,FLNA,PPEF2,RPH3A,NMNAT3,RHOA,NSMF,PPT1,DIXDC1,IFT122,CLSTN3,MYO5B,MYO10,DDN,PLXND1,PTBP1,PTEN,PTPRZ1,GLRX,VPS13A,TMEM266,KCNQ1,DLG4,SHANK1,NPHP1,RANGAP1,AZIN2,RTN4,PUM2,GLRX2,AHCYL2,NR3C1,NCS1,PRR7,RHEB,OPRK1,CCNG1,PALM,ROBO2,ELK1,ANKRD24,GRIP2
GO: Cellular Component	GO:0036064	ciliary basal body		0.0004315	0.274	0.01957	0.1376	12	195	MKKS,RABEP2,DLG5,AKT1,TTLL1,POC1A,IFT122,BBS1,TOGARAM1,IFT46,TTBK2,WRAP73
GO: Cellular Component	GO:0097546	ciliary base		0.000721	0.4578	0.03052	0.2146	6	56	TULP3,IFT122,IFT46,TTBK2,KCNQ1,NPHP1
GO: Cellular Component	GO:0098839	postsynaptic density membrane		0.0009815	0.6233	0.03895	0.2739	10	157	HSPB1,SORCS3,CLSTN3,PTPRZ1,DLG4,RTN4,GRIN2D,PRR7,NETO2,ROBO2
GO: Cellular Component	GO:0044309	neuron spine		0.001096	0.6963	0.04096	0.288	13	247	DLGAP3,RPH3A,RHOA,NSMF,MYO5B,DDN,PTEN,PTPRZ1,DLG4,SHANK1,NR3C1,PALM,GRIP2
GO: Cellular Component	GO:0045202	synapse		0.001389	0.8819	0.04899	0.3445	57	1973	DLG5,RTN3,YJEFN3,RTN1,PICALM,DLGAP3,SLC24A2,UCN,AKT1,PLCB3,ELMOD1,HSPB1,BEGAIN,MPST,FLNA,VPS26B,RAB14,RPH3A,RHOA,PPP2R2A,NSMF,PPT1,SORCS3,DIXDC1,VAMP4,IL1RAP,CLSTN3,MYO5B,DDN,PLXND1,PTEN,PTN,PTPRD,PTPRZ1,DLG4,KCNMB4,LNX1,SHANK1,RTN4,UBE3B,PCDHB11,GRIN2D,NR3C1,ZDHHC17,PRIMA1,NCS1,PRR7,RHEB,OPRK1,PIANP,NETO2,PALM,ROBO2,ROCK1,ELK1,GRIP2,RPL7

## Sheet: S7. 457_D2R CRS_up_GO
Category	ID	Name	Source	p-value	q-value Bonferroni	q-value FDR B&H	q-value FDR B&Y	Hit Count in Query List	Hit Count in Genome	Hit in Query List
GO: Biological Process	GO:1905515	non-motile cilium assembly		1.352e-05	0.05155	0.05155	0.4548	8	78	BBS1,TOGARAM1,TTBK2,WRAP73,KCNQ1,POC1A,TMEM107,IFT122
GO: Cellular Component	GO:0097546	ciliary base		0.0001182	0.05946	0.05946	0.4043	6	56	IFT46,TULP3,TTBK2,KCNQ1,NPHP1,IFT122
GO: Cellular Component	GO:0036064	ciliary basal body		0.0003903	0.1963	0.09815	0.6673	10	195	DLG5,BBS1,TOGARAM1,IFT46,TTBK2,WRAP73,AKT1,TTLL1,POC1A,IFT122

## Sheet: S8. 457_D2R CRS_down_GO
Category	ID	Name	Source	p-value	q-value Bonferroni	q-value FDR B&H	q-value FDR B&Y	Hit Count in Query List	Hit Count in Genome	Hit in Query List
GO: Molecular Function	GO:0030234	enzyme regulator activity		1.968e-05	0.009092	0.009092	0.06104	22	1418	RABEP2,RANBP2,RANGAP1,CLSTN3,PSAP,PPP6R1,PTEN,CTSA,SHOC2,RHEB,PTN,CCNG1,PPP2R2A,RIC8B,PPP2R5A,KIDINS220,UCN,ROCK1,PRKCH,CTSL,ELMOD1,SORL1
GO: Molecular Function	GO:0031267	small GTPase binding		0.0001084	0.05006	0.02503	0.168	9	321	RANBP2,RANGAP1,PPP6R1,PICALM,RPH3A,ROCK1,PRKCH,NUP153,SORL1
GO: Molecular Function	GO:0051020	GTPase binding		0.0002551	0.1179	0.034	0.2283	9	360	RANBP2,RANGAP1,PPP6R1,PICALM,RPH3A,ROCK1,PRKCH,NUP153,SORL1
GO: Molecular Function	GO:0019888	protein phosphatase regulator activity		0.0002944	0.136	0.034	0.2283	5	100	PPP6R1,SHOC2,PTN,PPP2R2A,PPP2R5A
GO: Molecular Function	GO:0019208	phosphatase regulator activity		0.0005169	0.2388	0.04777	0.3207	5	113	PPP6R1,SHOC2,PTN,PPP2R2A,PPP2R5A
GO: Biological Process	GO:0050890	cognition		1.136e-07	0.000339	0.0002749	0.002358	14	423	CLSTN3,WASHC4,FOS,PTEN,PICALM,OPRK1,PTN,PIANP,PPT1,EGR2,SLC24A2,PTPRZ1,UCN,VPS13B
GO: Biological Process	GO:0007611	learning or memory		1.843e-07	0.0005497	0.0002749	0.002358	13	373	CLSTN3,FOS,PTEN,PICALM,OPRK1,PTN,PIANP,PPT1,EGR2,SLC24A2,PTPRZ1,UCN,VPS13B
GO: Biological Process	GO:1902003	regulation of amyloid-beta formation		3.607e-07	0.001076	0.0003587	0.003077	6	50	RTN4,RTN3,RTN1,PICALM,ROCK1,SORL1
GO: Biological Process	GO:1902430	negative regulation of amyloid-beta formation		5.5e-07	0.001641	0.0004101	0.003518	5	29	RTN4,RTN3,RTN1,ROCK1,SORL1
GO: Biological Process	GO:1902992	negative regulation of amyloid precursor protein catabolic process		9.201e-07	0.002745	0.0004183	0.003588	5	32	RTN4,RTN3,RTN1,ROCK1,SORL1
GO: Biological Process	GO:1902991	regulation of amyloid precursor protein catabolic process		9.816e-07	0.002928	0.0004183	0.003588	6	59	RTN4,RTN3,RTN1,PICALM,ROCK1,SORL1
GO: Biological Process	GO:0034205	amyloid-beta formation		9.816e-07	0.002928	0.0004183	0.003588	6	59	RTN4,RTN3,RTN1,PICALM,ROCK1,SORL1
GO: Biological Process	GO:0034249	negative regulation of amide metabolic process		1.26e-06	0.003759	0.0004388	0.003764	5	34	RTN4,RTN3,RTN1,ROCK1,SORL1
GO: Biological Process	GO:0030182	neuron differentiation		1.324e-06	0.003949	0.0004388	0.003764	27	1769	CLSTN3,KLK6,PSAP,RTN4,PUM2,RTN3,SRY,NDN,NR3C1,PTBP1,PTEN,SHOC2,RTN1,PICALM,RHOA,PTN,KIDINS220,PTPRD,PPT1,EGR2,PTPRZ1,UCN,VPS13A,ROBO2,ROCK1,VPS13B,SEMA3E
GO: Biological Process	GO:0042982	amyloid precursor protein metabolic process		1.649e-06	0.004918	0.0004662	0.003999	7	101	KLK6,RTN4,RTN3,RTN1,PICALM,ROCK1,SORL1
GO: Biological Process	GO:0071787	endoplasmic reticulum tubular network formation		1.719e-06	0.005128	0.0004662	0.003999	3	5	RTN4,RTN3,RTN1
GO: Biological Process	GO:0007610	behavior		2.402e-06	0.007165	0.0005316	0.00456	18	891	MKKS,CLSTN3,PSAP,FOS,NR3C1,PTEN,PICALM,OPRK1,PTN,PIANP,PPT1,EGR2,SLC24A2,PTPRZ1,UCN,VPS13A,UBR3,VPS13B
GO: Biological Process	GO:0031175	neuron projection development		2.471e-06	0.00737	0.0005316	0.00456	22	1285	CLSTN3,KLK6,RTN4,PUM2,NDN,NR3C1,PTBP1,PTEN,SHOC2,PICALM,RHOA,PTN,KIDINS220,PTPRD,EGR2,PTPRZ1,UCN,VPS13A,ROBO2,ROCK1,VPS13B,SEMA3E
GO: Biological Process	GO:0050435	amyloid-beta metabolic process		2.495e-06	0.007442	0.0005316	0.00456	6	69	RTN4,RTN3,RTN1,PICALM,ROCK1,SORL1
GO: Biological Process	GO:0007417	central nervous system development		2.968e-06	0.008853	0.0005765	0.004945	21	1197	MKKS,KLK6,PSAP,RTN4,RTN3,SRY,NDN,NR3C1,PTEN,RTN1,RHEB,RHOA,PTN,PIANP,PPT1,EGR2,PTPRZ1,VPS13A,ROBO2,VPS13B,SEMA3E
GO: Biological Process	GO:1901889	negative regulation of cell junction assembly		3.289e-06	0.00981	0.0005765	0.004945	5	41	CLSTN3,PTEN,RHOA,ROBO2,ROCK1
GO: Biological Process	GO:0048699	generation of neurons		3.374e-06	0.01006	0.0005765	0.004945	27	1858	CLSTN3,KLK6,PSAP,RTN4,PUM2,RTN3,SRY,NDN,NR3C1,PTBP1,PTEN,SHOC2,RTN1,PICALM,RHOA,PTN,KIDINS220,PTPRD,PPT1,EGR2,PTPRZ1,UCN,VPS13A,ROBO2,ROCK1,VPS13B,SEMA3E
GO: Biological Process	GO:0042987	amyloid precursor protein catabolic process		3.479e-06	0.01038	0.0005765	0.004945	6	73	RTN4,RTN3,RTN1,PICALM,ROCK1,SORL1
GO: Biological Process	GO:0035176	social behavior		3.769e-06	0.01124	0.0005917	0.005075	6	74	MKKS,PTEN,PIANP,UCN,VPS13A,VPS13B
GO: Biological Process	GO:0051703	biological process involved in intraspecies interaction between organisms		4.407e-06	0.01315	0.0006573	0.005638	6	76	MKKS,PTEN,PIANP,UCN,VPS13A,VPS13B
GO: Biological Process	GO:1905809	negative regulation of synapse organization		5.279e-06	0.01575	0.0007499	0.006433	4	21	CLSTN3,RHOA,PTN,ROBO2
GO: Biological Process	GO:0048666	neuron development		5.853e-06	0.01746	0.0007936	0.006808	23	1463	CLSTN3,KLK6,RTN4,PUM2,NDN,NR3C1,PTBP1,PTEN,SHOC2,PICALM,RHOA,PTN,KIDINS220,PTPRD,PPT1,EGR2,PTPRZ1,UCN,VPS13A,ROBO2,ROCK1,VPS13B,SEMA3E
GO: Biological Process	GO:0009967	positive regulation of signal transduction		7.581e-06	0.02261	0.0009833	0.008434	26	1824	KLK6,PSAP,MAT2A,RTN4,PUM2,RNF13,NR3C1,PTBP1,PTEN,SHOC2,PICALM,CRLF2,RHEB,OPRK1,RHOA,OCIAD1,NETO2,UCN,SERINC3,ROBO2,ROCK1,PRKCH,CCL4,CTSL,SEMA3E,SORL1
GO: Biological Process	GO:0034248	regulation of amide metabolic process		1.034e-05	0.03085	0.001285	0.01103	6	88	RTN4,RTN3,RTN1,PICALM,ROCK1,SORL1
GO: Biological Process	GO:0051960	regulation of nervous system development		1.12e-05	0.03342	0.001337	0.01147	14	625	CLSTN3,RTN4,NAP1L1,PTEN,PICALM,RHEB,RHOA,PTN,PTPRD,EGR2,PTPRZ1,ROBO2,PRKCH,SORL1
GO: Biological Process	GO:0120036	plasma membrane bounded cell projection organization		1.425e-05	0.04252	0.001589	0.01363	26	1890	MKKS,RABEP2,CLSTN3,KLK6,RTN4,PUM2,NDN,NR3C1,PTBP1,PTEN,SHOC2,PICALM,RPH3A,RHOA,PTN,KIDINS220,PTPRD,EGR2,PTPRZ1,UCN,VPS13A,ROBO2,ROCK1,ELMOD1,VPS13B,SEMA3E
GO: Biological Process	GO:0050803	regulation of synapse structure or activity		1.438e-05	0.04291	0.001589	0.01363	11	395	CLSTN3,RTN4,PTEN,PICALM,RHEB,RHOA,PTN,PTPRD,PPT1,ROBO2,ROCK1
GO: Biological Process	GO:0014015	positive regulation of gliogenesis		1.919e-05	0.05725	0.002045	0.01754	6	98	RTN4,RHEB,PTN,EGR2,PTPRZ1,PRKCH
GO: Biological Process	GO:0045687	positive regulation of glial cell differentiation		2.027e-05	0.06046	0.002085	0.01788	5	59	RTN4,RHEB,PTN,EGR2,PTPRZ1
GO: Biological Process	GO:0030030	cell projection organization		2.132e-05	0.06359	0.00212	0.01818	26	1934	MKKS,RABEP2,CLSTN3,KLK6,RTN4,PUM2,NDN,NR3C1,PTBP1,PTEN,SHOC2,PICALM,RPH3A,RHOA,PTN,KIDINS220,PTPRD,EGR2,PTPRZ1,UCN,VPS13A,ROBO2,ROCK1,ELMOD1,VPS13B,SEMA3E
GO: Biological Process	GO:0051962	positive regulation of nervous system development		2.425e-05	0.07235	0.002334	0.02002	11	418	CLSTN3,RTN4,NAP1L1,PICALM,RHEB,PTN,PTPRD,EGR2,PTPRZ1,ROBO2,PRKCH
GO: Biological Process	GO:0007612	learning		2.68e-05	0.07996	0.002499	0.02143	8	212	CLSTN3,FOS,OPRK1,PTN,PIANP,PPT1,SLC24A2,UCN
GO: Biological Process	GO:0050769	positive regulation of neurogenesis		3.181e-05	0.09488	0.002875	0.02466	10	354	RTN4,NAP1L1,PICALM,RHEB,PTN,PTPRD,EGR2,PTPRZ1,ROBO2,PRKCH
GO: Biological Process	GO:0050767	regulation of neurogenesis		3.375e-05	0.1007	0.002961	0.0254	12	515	RTN4,NAP1L1,PTEN,PICALM,RHEB,PTN,PTPRD,EGR2,PTPRZ1,ROBO2,PRKCH,SORL1
GO: Biological Process	GO:0042063	gliogenesis		3.49e-05	0.1041	0.002975	0.02552	11	435	RTN4,NDN,NR3C1,PTEN,RHEB,RHOA,PTN,EGR2,PTPRZ1,VPS13A,PRKCH
GO: Biological Process	GO:0010975	regulation of neuron projection development		4.079e-05	0.1217	0.00338	0.02899	13	612	KLK6,RTN4,PUM2,PTBP1,PTEN,SHOC2,PICALM,RHOA,PTN,KIDINS220,PTPRD,PTPRZ1,ROBO2
GO: Biological Process	GO:0050807	regulation of synapse organization		6.719e-05	0.2004	0.005417	0.04647	10	387	CLSTN3,RTN4,PTEN,PICALM,RHEB,RHOA,PTN,PTPRD,ROBO2,ROCK1
GO: Biological Process	GO:0045792	negative regulation of cell size		7.507e-05	0.2239	0.005742	0.04925	3	15	PTEN,RHOA,UCN
GO: Biological Process	GO:0051964	negative regulation of synapse assembly		7.507e-05	0.2239	0.005742	0.04925	3	15	CLSTN3,RHOA,ROBO2
GO: Biological Process	GO:0051961	negative regulation of nervous system development		8.25e-05	0.2461	0.006152	0.05278	7	184	CLSTN3,RTN4,PTEN,RHOA,PTN,ROBO2,SORL1
GO: Biological Process	GO:0010001	glial cell differentiation		8.491e-05	0.2533	0.006178	0.053	9	321	RTN4,NR3C1,PTEN,RHEB,RHOA,PTN,EGR2,PTPRZ1,VPS13A
GO: Biological Process	GO:0006470	protein dephosphorylation		0.0001011	0.3016	0.007126	0.06112	8	256	PPP6R1,PTBP1,PTEN,PPP2R2A,PPP2R5A,PTPRD,PTPRZ1,ROCK1
GO: Biological Process	GO:0009057	macromolecule catabolic process		0.0001027	0.3064	0.007126	0.06112	22	1635	RNF130,PSAP,PSMA4,PUM2,PSMC6,RNF13,LAMP2,PSMD13,PTBP1,PTEN,CTSA,PSMD6,TARDBP,PPT1,UPF2,ZFP36L2,VPS13A,UBR3,ROCK1,SAYSD1,CTSL,SORL1
GO: Biological Process	GO:0042711	maternal behavior		0.000133	0.3967	0.009015	0.07734	3	18	NR3C1,PTEN,OPRK1
GO: Biological Process	GO:0070570	regulation of neuron projection regeneration		0.0001406	0.4193	0.009317	0.07992	4	47	RTN4,PUM2,PTEN,PTN
GO: Biological Process	GO:0043603	amide metabolic process		0.0001464	0.4367	0.009493	0.08143	11	511	NUDT7,PSAP,GGT6,RTN4,RTN3,RTN1,PICALM,PPT1,ROCK1,CTSL,SORL1
GO: Biological Process	GO:0061158	3'-UTR-mediated mRNA destabilization		0.0001573	0.4691	0.009981	0.08562	3	19	PUM2,TARDBP,ZFP36L2
GO: Biological Process	GO:0030163	protein catabolic process		0.000164	0.4893	0.01008	0.08645	17	1115	RNF130,PSAP,PSMA4,PSMC6,RNF13,LAMP2,PSMD13,PTEN,CTSA,PSMD6,PPT1,VPS13A,UBR3,ROCK1,SAYSD1,CTSL,SORL1
GO: Biological Process	GO:0048812	neuron projection morphogenesis		0.0001655	0.4938	0.01008	0.08645	14	802	CLSTN3,RTN4,NDN,PTEN,PICALM,PTN,KIDINS220,PTPRD,EGR2,PTPRZ1,VPS13A,ROBO2,ROCK1,SEMA3E
GO: Biological Process	GO:0010720	positive regulation of cell development		0.0001786	0.5327	0.0102	0.08747	12	614	FOS,RTN4,NAP1L1,PICALM,RHEB,RHOA,PTN,PTPRD,EGR2,PTPRZ1,ROBO2,PRKCH
GO: Biological Process	GO:0045184	establishment of protein localization		0.0001803	0.5377	0.0102	0.08747	24	1945	RABEP2,RANBP2,RANGAP1,CLSTN3,PSAP,WASHC4,LAMP2,SSR1,PTBP1,RAB14,CTSA,PICALM,RPH3A,PDIA4,TARDBP,SPCS3,RAB5IF,PPT1,EGR2,SEC62,VPS13A,ELMOD1,NUP153,SORL1
GO: Biological Process	GO:0048589	developmental growth		0.0001808	0.5393	0.0102	0.08747	15	911	MKKS,OTOA,CLSTN3,KLK6,PSAP,RTN4,PUM2,CLIC4,NDN,NR3C1,PTEN,PICALM,PTN,VPS13A,VPS13B
GO: Biological Process	GO:0040007	growth		0.0001812	0.5404	0.0102	0.08747	18	1235	MKKS,OTOA,CLSTN3,KLK6,PSAP,RTN4,PUM2,CLIC4,NDN,NR3C1,PTEN,PICALM,RHOA,PTN,PPT1,UCN,VPS13A,VPS13B
GO: Biological Process	GO:0120039	plasma membrane bounded cell projection morphogenesis		0.0002055	0.613	0.01135	0.09737	14	819	CLSTN3,RTN4,NDN,PTEN,PICALM,PTN,KIDINS220,PTPRD,EGR2,PTPRZ1,VPS13A,ROBO2,ROCK1,SEMA3E
GO: Biological Process	GO:0014013	regulation of gliogenesis		0.0002133	0.6362	0.0114	0.09783	6	151	RTN4,RHEB,PTN,EGR2,PTPRZ1,PRKCH
GO: Biological Process	GO:0060746	parental behavior		0.0002141	0.6386	0.0114	0.09783	3	21	NR3C1,PTEN,OPRK1
GO: Biological Process	GO:0048858	cell projection morphogenesis		0.0002242	0.6688	0.01173	0.1007	14	826	CLSTN3,RTN4,NDN,PTEN,PICALM,PTN,KIDINS220,PTPRD,EGR2,PTPRZ1,VPS13A,ROBO2,ROCK1,SEMA3E
GO: Biological Process	GO:0009725	response to hormone		0.00024	0.7159	0.01226	0.1051	16	1042	MKKS,RANGAP1,MAT2A,FOS,NR3C1,PTEN,SHOC2,ARPC1B,TFF1,OPRK1,RHOA,ZFP36L2,EGR2,UCN,ROCK1,SORL1
GO: Biological Process	GO:0015031	protein transport		0.0002424	0.7232	0.01226	0.1051	21	1615	RABEP2,RANBP2,RANGAP1,CLSTN3,PSAP,WASHC4,LAMP2,PTBP1,RAB14,CTSA,PICALM,RPH3A,PDIA4,TARDBP,PPT1,EGR2,SEC62,VPS13A,ELMOD1,NUP153,SORL1
GO: Biological Process	GO:0071786	endoplasmic reticulum tubular network organization		0.0002469	0.7365	0.01227	0.1053	3	22	RTN4,RTN3,RTN1
GO: Biological Process	GO:0006886	intracellular protein transport		0.00027	0.8054	0.0132	0.1133	13	740	RANBP2,RANGAP1,PSAP,LAMP2,RAB14,CTSA,RPH3A,TARDBP,EGR2,SEC62,VPS13A,NUP153,SORL1
GO: Biological Process	GO:0120035	regulation of plasma membrane bounded cell projection organization		0.0002861	0.8533	0.0137	0.1175	14	846	RABEP2,KLK6,RTN4,PUM2,PTBP1,PTEN,SHOC2,PICALM,RHOA,PTN,KIDINS220,PTPRD,PTPRZ1,ROBO2
GO: Biological Process	GO:0050877	nervous system process		0.0002893	0.863	0.0137	0.1175	22	1758	MKKS,PROK2,OTOA,CLSTN3,PSAP,WASHC4,FOS,NDN,PTEN,PICALM,OPRK1,PTN,PIANP,PPT1,NETO2,EGR2,SLC24A2,PTPRZ1,UCN,VPS13A,UBR3,VPS13B
GO: Biological Process	GO:0045685	regulation of glial cell differentiation		0.0003046	0.9085	0.0142	0.1218	5	104	RTN4,RHEB,PTN,EGR2,PTPRZ1
GO: Biological Process	GO:0045053	protein retention in Golgi apparatus		0.0003101	0.9251	0.01423	0.1221	2	5	VPS13A,SORL1
GO: Biological Process	GO:1905146	lysosomal protein catabolic process		0.0003218	0.96	0.01455	0.1248	3	24	PSAP,LAMP2,VPS13A
GO: Biological Process	GO:0007420	brain development		0.0003337	0.9954	0.01472	0.1262	14	859	MKKS,PSAP,RTN4,RTN3,SRY,PTEN,RTN1,RHOA,PIANP,PPT1,EGR2,ROBO2,VPS13B,SEMA3E
GO: Biological Process	GO:1902533	positive regulation of intracellular signal transduction		0.0003355	1	0.01472	0.1262	18	1299	PSAP,MAT2A,RTN4,PUM2,RNF13,NR3C1,PTBP1,PTEN,SHOC2,PICALM,RHEB,OPRK1,RHOA,UCN,SERINC3,ROCK1,CCL4,SEMA3E
GO: Biological Process	GO:0008038	neuron recognition		0.0003405	1	0.01472	0.1263	4	59	RTN4,NDN,PTPRZ1,ROBO2
GO: Biological Process	GO:0031344	regulation of cell projection organization		0.0003497	1	0.0149	0.1278	14	863	RABEP2,KLK6,RTN4,PUM2,PTBP1,PTEN,SHOC2,PICALM,RHOA,PTN,KIDINS220,PTPRD,PTPRZ1,ROBO2
GO: Biological Process	GO:1901888	regulation of cell junction assembly		0.0003631	1	0.01526	0.1309	8	309	CLSTN3,RTN4,PTEN,RHOA,PTPRD,ROBO2,ROCK1,PRKCH
GO: Biological Process	GO:0099536	synaptic signaling		0.0003775	1	0.01564	0.1342	15	976	CLSTN3,RTN4,NR3C1,PTEN,RPH3A,PRR7,OPRK1,PTN,PTPRD,PPT1,NETO2,EGR2,SLC24A2,UCN,VPS13A
GO: Biological Process	GO:0060284	regulation of cell development		0.0004163	1	0.01701	0.1459	16	1095	FOS,RTN4,NAP1L1,PTEN,PICALM,RHEB,RHOA,PTN,PTPRD,ZFP36L2,EGR2,PTPRZ1,ROBO2,ROCK1,PRKCH,SORL1
GO: Biological Process	GO:0050808	synapse organization		0.0004811	1	0.01939	0.1663	12	685	CLSTN3,RTN4,PTEN,PICALM,RPH3A,RHEB,RHOA,PTN,PTPRD,ROBO2,ROCK1,SEMA3E
GO: Biological Process	GO:0106030	neuron projection fasciculation		0.0005124	1	0.01985	0.1703	3	28	RTN4,NDN,PTPRZ1
GO: Biological Process	GO:0007039	protein catabolic process in the vacuole		0.0005124	1	0.01985	0.1703	3	28	PSAP,LAMP2,VPS13A
GO: Biological Process	GO:0007413	axonal fasciculation		0.0005124	1	0.01985	0.1703	3	28	RTN4,NDN,PTPRZ1
GO: Biological Process	GO:0010976	positive regulation of neuron projection development		0.0005242	1	0.02005	0.172	7	249	PUM2,PTBP1,SHOC2,PTN,KIDINS220,PTPRD,PTPRZ1
GO: Biological Process	GO:0051668	localization within membrane		0.0005525	1	0.02066	0.1772	13	798	PSAP,SSR1,RAB14,PICALM,PTN,PPP2R5A,RAB5IF,NETO2,SEC62,ROCK1,PRKCH,VPS13B,SORL1
GO: Biological Process	GO:0031641	regulation of myelination		0.000554	1	0.02066	0.1772	4	67	PTEN,PTN,EGR2,PTPRZ1
GO: Biological Process	GO:0016358	dendrite development		0.0006188	1	0.02279	0.1955	8	335	NR3C1,PTEN,PICALM,RHOA,PTN,KIDINS220,PTPRD,PTPRZ1
GO: Biological Process	GO:0051168	nuclear export		0.0006299	1	0.02291	0.1966	6	185	RANBP2,RANGAP1,WASHC4,UPF2,EGR2,NUP153
GO: Biological Process	GO:0007185	cell surface receptor protein tyrosine phosphatase signaling pathway		0.0006465	1	0.02316	0.1987	2	7	PTN,PTPRD
GO: Biological Process	GO:0060322	head development		0.0006522	1	0.02316	0.1987	14	919	MKKS,PSAP,RTN4,RTN3,SRY,PTEN,RTN1,RHOA,PIANP,PPT1,EGR2,ROBO2,VPS13B,SEMA3E
GO: Biological Process	GO:0021542	dentate gyrus development		0.0006945	1	0.02437	0.2091	3	31	PTEN,PIANP,VPS13B
GO: Biological Process	GO:0098916	anterograde trans-synaptic signaling		0.0007402	1	0.02538	0.2177	14	931	CLSTN3,RTN4,NR3C1,PTEN,RPH3A,OPRK1,PTN,PTPRD,PPT1,NETO2,EGR2,SLC24A2,UCN,VPS13A
GO: Biological Process	GO:0007268	chemical synaptic transmission		0.0007402	1	0.02538	0.2177	14	931	CLSTN3,RTN4,NR3C1,PTEN,RPH3A,OPRK1,PTN,PTPRD,PPT1,NETO2,EGR2,SLC24A2,UCN,VPS13A
GO: Biological Process	GO:0044091	membrane biogenesis		0.0007666	1	0.02569	0.2204	4	73	PSAP,PTEN,PTPRD,SERINC1
GO: Biological Process	GO:0099172	presynapse organization		0.0007666	1	0.02569	0.2204	4	73	CLSTN3,PTEN,PICALM,PTPRD
GO: Biological Process	GO:0016311	dephosphorylation		0.000778	1	0.02579	0.2212	8	347	PPP6R1,PTBP1,PTEN,PPP2R2A,PPP2R5A,PTPRD,PTPRZ1,ROCK1
GO: Biological Process	GO:0099537	trans-synaptic signaling		0.0008043	1	0.02616	0.2244	14	939	CLSTN3,RTN4,NR3C1,PTEN,RPH3A,OPRK1,PTN,PTPRD,PPT1,NETO2,EGR2,SLC24A2,UCN,VPS13A
GO: Biological Process	GO:0010812	negative regulation of cell-substrate adhesion		0.0008069	1	0.02616	0.2244	4	74	PTEN,RHOA,PTPRZ1,SEMA3E
GO: Biological Process	GO:0070841	inclusion body assembly		0.0008362	1	0.02652	0.2275	3	33	PSAP,PSMC6,SORL1
GO: Biological Process	GO:0035902	response to immobilization stress		0.0008362	1	0.02652	0.2275	3	33	FOS,TFF1,UCN
GO: Biological Process	GO:0008306	associative learning		0.0008445	1	0.02652	0.2275	5	130	FOS,OPRK1,PIANP,PPT1,UCN
GO: Biological Process	GO:0048813	dendrite morphogenesis		0.0008974	1	0.02789	0.2392	6	198	PTEN,PICALM,PTN,KIDINS220,PTPRD,PTPRZ1
GO: Biological Process	GO:0048714	positive regulation of oligodendrocyte differentiation		0.0009133	1	0.02809	0.2409	3	34	RHEB,PTN,PTPRZ1
GO: Biological Process	GO:2000177	regulation of neural precursor cell proliferation		0.001	1	0.03045	0.2612	5	135	NAP1L1,SHOC2,RHOA,PTN,PTPRZ1
GO: Biological Process	GO:0000902	cell morphogenesis		0.001054	1	0.03175	0.2724	16	1194	CLSTN3,RTN4,CLIC4,NDN,PTEN,PICALM,RHOA,PTN,KIDINS220,PTPRD,EGR2,PTPRZ1,VPS13A,ROBO2,ROCK1,SEMA3E
GO: Biological Process	GO:0007035	vacuolar acidification		0.001081	1	0.0322	0.2762	3	36	CLIC4,LAMP2,PPT1
GO: Biological Process	GO:0051094	positive regulation of developmental process		0.001098	1	0.0322	0.2762	20	1685	MKKS,CLSTN3,FOS,RTN4,NAP1L1,PUM2,SRY,NR3C1,PTEN,SHOC2,PICALM,RHEB,RHOA,PTN,PTPRD,EGR2,PTPRZ1,ROBO2,PRKCH,SORL1
GO: Biological Process	GO:0042552	myelination		0.001101	1	0.0322	0.2762	6	206	KLK6,PSAP,PTEN,PTN,EGR2,PTPRZ1
GO: Biological Process	GO:0031102	neuron projection regeneration		0.001132	1	0.03258	0.2795	4	81	RTN4,PUM2,PTEN,PTN
GO: Biological Process	GO:0034330	cell junction organization		0.001143	1	0.03258	0.2795	14	974	CLSTN3,RTN4,PTEN,PICALM,RPH3A,RHEB,RHOA,PTN,PTPRD,ROBO2,ROCK1,PRKCH,MPP7,SEMA3E
GO: Biological Process	GO:0051129	negative regulation of cellular component organization		0.001147	1	0.03258	0.2795	13	864	MKKS,CLSTN3,SMARCA5,RTN4,LAMP2,PTEN,PICALM,RHOA,PTN,PTPRZ1,ROBO2,ROCK1,SORL1
GO: Biological Process	GO:0008366	axon ensheathment		0.001186	1	0.03306	0.2836	6	209	KLK6,PSAP,PTEN,PTN,EGR2,PTPRZ1
GO: Biological Process	GO:0007272	ensheathment of neurons		0.001186	1	0.03306	0.2836	6	209	KLK6,PSAP,PTEN,PTN,EGR2,PTPRZ1
GO: Biological Process	GO:0021761	limbic system development		0.001215	1	0.03355	0.2878	5	141	MKKS,PTEN,PIANP,VPS13B,SEMA3E
GO: Biological Process	GO:0140058	neuron projection arborization		0.001267	1	0.03467	0.2974	3	38	PTN,VPS13A,ROCK1
GO: Biological Process	GO:0050804	modulation of chemical synaptic transmission		0.001291	1	0.03492	0.2996	11	663	CLSTN3,RTN4,NR3C1,PTEN,PTN,PTPRD,NETO2,EGR2,SLC24A2,UCN,VPS13A
GO: Biological Process	GO:0099177	regulation of trans-synaptic signaling		0.001306	1	0.03492	0.2996	11	664	CLSTN3,RTN4,NR3C1,PTEN,PTN,PTPRD,NETO2,EGR2,SLC24A2,UCN,VPS13A
GO: Biological Process	GO:0007267	cell-cell signaling		0.001311	1	0.03492	0.2996	19	1584	CLSTN3,RTN4,NR3C1,PTBP1,PTEN,RPH3A,PRR7,OPRK1,PTN,TARDBP,PIANP,PTPRD,PPT1,NETO2,EGR2,SLC24A2,UCN,VPS13A,CCL4
GO: Biological Process	GO:0003180	aortic valve morphogenesis		0.001367	1	0.03554	0.3049	3	39	RHOA,ROBO2,ROCK1
GO: Biological Process	GO:0097105	presynaptic membrane assembly		0.00137	1	0.03554	0.3049	2	10	PTEN,PTPRD
GO: Biological Process	GO:0009629	response to gravity		0.00137	1	0.03554	0.3049	2	10	FOS,CCNG1
GO: Biological Process	GO:0048679	regulation of axon regeneration		0.001471	1	0.03784	0.3246	3	40	PUM2,PTEN,PTN
GO: Biological Process	GO:0048588	developmental cell growth		0.001581	1	0.04031	0.3458	7	301	CLSTN3,RTN4,PUM2,NDN,NR3C1,PTEN,PICALM
GO: Biological Process	GO:0072665	protein localization to vacuole		0.001605	1	0.04043	0.3468	4	89	RTN4,LAMP2,VPS13A,SORL1
GO: Biological Process	GO:0021543	pallium development		0.001613	1	0.04043	0.3468	6	222	MKKS,RTN4,PTEN,RHOA,PIANP,VPS13B
GO: Biological Process	GO:0051292	nuclear pore complex assembly		0.001668	1	0.0409	0.3508	2	11	RTN4,NUP153
GO: Biological Process	GO:0033603	positive regulation of dopamine secretion		0.001668	1	0.0409	0.3508	2	11	RTN4,OPRK1
GO: Biological Process	GO:0043297	apical junction assembly		0.001673	1	0.0409	0.3508	4	90	RHOA,ROCK1,PRKCH,MPP7
GO: Biological Process	GO:0046907	intracellular transport		0.001718	1	0.04166	0.3573	18	1496	MKKS,RANBP2,RANGAP1,PSAP,WASHC4,LAMP2,RAB14,CTSA,PICALM,RPH3A,TARDBP,UPF2,EGR2,SEC62,VPS13A,VPS13B,NUP153,SORL1
GO: Biological Process	GO:0045597	positive regulation of cell differentiation		0.001838	1	0.04421	0.3792	15	1141	FOS,RTN4,NAP1L1,NR3C1,PTEN,SHOC2,PICALM,RHEB,RHOA,PTN,PTPRD,EGR2,PTPRZ1,ROBO2,PRKCH
GO: Biological Process	GO:0031346	positive regulation of cell projection organization		0.001911	1	0.04561	0.3913	9	494	PUM2,PTBP1,SHOC2,PICALM,PTN,KIDINS220,PTPRD,PTPRZ1,ROBO2
GO: Biological Process	GO:0060292	long-term synaptic depression		0.001941	1	0.04594	0.3941	3	44	PTEN,SLC24A2,VPS13A
GO: Biological Process	GO:0045665	negative regulation of neuron differentiation		0.001962	1	0.04609	0.3954	4	94	RTN4,PTBP1,SHOC2,RHOA
GO: Biological Process	GO:2000807	regulation of synaptic vesicle clustering		0.001995	1	0.04649	0.3988	2	12	PTEN,PICALM
GO: Biological Process	GO:0045471	response to ethanol		0.002177	1	0.04986	0.4277	5	161	RGS19,FOS,PTEN,OPRK1,ELK1
GO: Biological Process	GO:0043524	negative regulation of neuron apoptotic process		0.002194	1	0.04986	0.4277	6	236	RHOA,PPT1,PTPRZ1,UCN,ROCK1,SEMA3E
GO: Biological Process	GO:0003176	aortic valve development		0.002206	1	0.04986	0.4277	3	46	RHOA,ROBO2,ROCK1
GO: Biological Process	GO:1904861	excitatory synapse assembly		0.002206	1	0.04986	0.4277	3	46	CLSTN3,PTEN,PTPRD
GO: Cellular Component	GO:0036477	somatodendritic compartment		2.325e-07	9.462e-05	9.462e-05	0.0006233	23	1228	RANGAP1,CLSTN3,RTN4,PUM2,NDN,NR3C1,PTEN,RTN1,PICALM,RPH3A,PRR7,NMNAT3,RHEB,OPRK1,RHOA,CCNG1,PPT1,PTPRZ1,UCN,VPS13A,ELK1,CTSL,SORL1
GO: Cellular Component	GO:0098984	neuron to neuron synapse		1.24e-06	0.0005046	0.0001835	0.001209	14	523	CLSTN3,RTN4,RTN3,NR3C1,PTEN,RTN1,PICALM,PRR7,RHEB,PTPRD,NETO2,PTPRZ1,ROBO2,RPL7
GO: Cellular Component	GO:0014069	postsynaptic density		1.353e-06	0.0005506	0.0001835	0.001209	13	451	CLSTN3,RTN4,RTN3,NR3C1,PTEN,RTN1,PICALM,PRR7,RHEB,NETO2,PTPRZ1,ROBO2,RPL7
GO: Cellular Component	GO:0032279	asymmetric synapse		2.51e-06	0.001021	0.0002107	0.001388	13	477	CLSTN3,RTN4,RTN3,NR3C1,PTEN,RTN1,PICALM,PRR7,RHEB,NETO2,PTPRZ1,ROBO2,RPL7
GO: Cellular Component	GO:0045202	synapse		2.589e-06	0.001054	0.0002107	0.001388	28	1973	CLSTN3,RTN4,RTN3,NR3C1,RAB14,PTEN,RTN1,PICALM,RPH3A,PRIMA1,PRR7,RHEB,OPRK1,RHOA,PTN,PPP2R2A,PIANP,PTPRD,PPT1,NETO2,SLC24A2,PTPRZ1,UCN,ROBO2,ROCK1,ELK1,ELMOD1,RPL7
GO: Cellular Component	GO:0043025	neuronal cell body		3.571e-06	0.001453	0.0002422	0.001596	17	835	RTN4,PUM2,NDN,RTN1,PICALM,NMNAT3,RHEB,OPRK1,RHOA,CCNG1,PPT1,PTPRZ1,UCN,VPS13A,ELK1,CTSL,SORL1
GO: Cellular Component	GO:0099572	postsynaptic specialization		4.475e-06	0.001821	0.0002602	0.001714	13	503	CLSTN3,RTN4,RTN3,NR3C1,PTEN,RTN1,PICALM,PRR7,RHEB,NETO2,PTPRZ1,ROBO2,RPL7
GO: Cellular Component	GO:0016234	inclusion body		1.092e-05	0.004445	0.0005556	0.00366	6	90	RANBP2,RANGAP1,PSAP,PSMC6,PICALM,NUP153
GO: Cellular Component	GO:0098794	postsynapse		1.252e-05	0.005097	0.0005663	0.003731	18	1018	CLSTN3,RTN4,RTN3,NR3C1,PTEN,RTN1,PICALM,RPH3A,PRR7,RHEB,OPRK1,RHOA,PTN,NETO2,SLC24A2,PTPRZ1,ROBO2,RPL7
GO: Cellular Component	GO:0044297	cell body		1.446e-05	0.005883	0.0005883	0.003875	17	929	RTN4,PUM2,NDN,RTN1,PICALM,NMNAT3,RHEB,OPRK1,RHOA,CCNG1,PPT1,PTPRZ1,UCN,VPS13A,ELK1,CTSL,SORL1
GO: Cellular Component	GO:0030425	dendrite		2.105e-05	0.008569	0.0007346	0.004839	16	858	RANGAP1,CLSTN3,PUM2,NR3C1,PTEN,RTN1,RPH3A,PRR7,RHEB,OPRK1,RHOA,CCNG1,PPT1,PTPRZ1,UCN,ELK1
GO: Cellular Component	GO:0097447	dendritic tree		2.166e-05	0.008815	0.0007346	0.004839	16	860	RANGAP1,CLSTN3,PUM2,NR3C1,PTEN,RTN1,RPH3A,PRR7,RHEB,OPRK1,RHOA,CCNG1,PPT1,PTPRZ1,UCN,ELK1
GO: Cellular Component	GO:0043005	neuron projection		4.62e-05	0.0188	0.001446	0.009528	23	1687	MKKS,RANGAP1,CLSTN3,RTN4,PUM2,RTN3,NR3C1,PTBP1,PTEN,RTN1,RPH3A,PRR7,NMNAT3,RHEB,OPRK1,RHOA,CCNG1,PPT1,PTPRZ1,UCN,VPS13A,ROBO2,ELK1
GO: Cellular Component	GO:0045211	postsynaptic membrane		8.769e-05	0.03569	0.002549	0.01679	10	405	CLSTN3,RTN4,PTEN,PICALM,RPH3A,PRR7,OPRK1,NETO2,PTPRZ1,ROBO2
GO: Cellular Component	GO:0048471	perinuclear region of cytoplasm		0.000205	0.08342	0.005526	0.0364	15	934	RANBP2,RANGAP1,PUM2,CLIC4,LAMP2,RAB14,SRFBP1,PICALM,PRR7,PTN,CCNG1,UPF2,SERINC3,CTSL,SORL1
GO: Cellular Component	GO:0043202	lysosomal lumen		0.0002172	0.08842	0.005526	0.0364	5	98	PSAP,LAMP2,CTSA,PPT1,CTSL
GO: Cellular Component	GO:0005838	proteasome regulatory particle		0.0002374	0.09663	0.005543	0.03651	3	22	PSMC6,PSMD13,PSMD6
GO: Cellular Component	GO:0098839	postsynaptic density membrane		0.0002452	0.09978	0.005543	0.03651	6	157	CLSTN3,RTN4,PRR7,NETO2,PTPRZ1,ROBO2
GO: Cellular Component	GO:1905369	endopeptidase complex		0.0002618	0.1066	0.005608	0.03694	5	102	PSMA4,PSMC6,PSMD13,PSMD6,SPCS3
GO: Cellular Component	GO:0022624	proteasome accessory complex		0.0003503	0.1426	0.007129	0.04696	3	25	PSMC6,PSMD13,PSMD6
GO: Cellular Component	GO:0097060	synaptic membrane		0.0004036	0.1643	0.007823	0.05153	11	583	CLSTN3,RTN4,PTEN,PICALM,RPH3A,PRR7,OPRK1,PTPRD,NETO2,PTPRZ1,ROBO2
GO: Cellular Component	GO:0000502	proteasome complex		0.000527	0.2145	0.00975	0.06422	4	67	PSMA4,PSMC6,PSMD13,PSMD6
GO: Cellular Component	GO:0098978	glutamatergic synapse		0.0006077	0.2473	0.01075	0.07084	13	817	CLSTN3,RTN4,RTN3,NR3C1,PRR7,RHEB,RHOA,PPP2R2A,PTPRD,NETO2,PTPRZ1,ROBO2,ELMOD1
GO: Cellular Component	GO:0110016	B-WICH complex		0.0008364	0.3404	0.01362	0.08969	2	8	SMARCA5,SF3B1
GO: Cellular Component	GO:1990723	cytoplasmic periphery of the nuclear pore complex		0.0008364	0.3404	0.01362	0.08969	2	8	RANBP2,RANGAP1
GO: Cellular Component	GO:1905368	peptidase complex		0.0008817	0.3589	0.01365	0.08994	5	133	PSMA4,PSMC6,PSMD13,PSMD6,SPCS3
GO: Cellular Component	GO:0099634	postsynaptic specialization membrane		0.0009057	0.3686	0.01365	0.08994	6	201	CLSTN3,RTN4,PRR7,NETO2,PTPRZ1,ROBO2
GO: Cellular Component	GO:0042175	nuclear outer membrane-endoplasmic reticulum membrane network		0.001031	0.4198	0.01494	0.0984	17	1327	RANBP2,CLSTN3,RTN4,RTN3,RNF13,SSR1,RAB14,RTN1,RHEB,RHOA,SPCS3,RAB5IF,SERINC1,SEC62,VPS13A,NUP153,SORL1
GO: Cellular Component	GO:0005765	lysosomal membrane		0.001101	0.4481	0.01494	0.0984	9	462	PSAP,RNF13,LAMP2,RAB14,CTSA,RHEB,PPT1,VPS13A,VPS13B
GO: Cellular Component	GO:0098852	lytic vacuole membrane		0.001101	0.4481	0.01494	0.0984	9	462	PSAP,RNF13,LAMP2,RAB14,CTSA,RHEB,PPT1,VPS13A,VPS13B
GO: Cellular Component	GO:0098793	presynapse		0.001276	0.5192	0.01675	0.1103	13	886	RTN3,RAB14,PICALM,RPH3A,OPRK1,PTN,PIANP,PTPRD,PPT1,SLC24A2,UCN,ELK1,RPL7
GO: Cellular Component	GO:0044614	nuclear pore cytoplasmic filaments		0.001334	0.5431	0.01697	0.1118	2	10	RANBP2,RANGAP1
GO: Cellular Component	GO:0099503	secretory vesicle		0.001429	0.5816	0.01763	0.1161	16	1246	KLK6,PSAP,LAMP2,PSMD13,RAB14,CTSA,PICALM,RPH3A,OPRK1,RHOA,PSMD6,PPT1,VPS13A,ROCK1,CTSL,VPS13B
GO: Cellular Component	GO:0010494	cytoplasmic stress granule		0.002019	0.8219	0.02417	0.1592	4	96	PUM2,TARDBP,PRRC2C,ROCK1
GO: Cellular Component	GO:0005774	vacuolar membrane		0.002082	0.8474	0.02421	0.1595	9	507	PSAP,RNF13,LAMP2,RAB14,CTSA,RHEB,PPT1,VPS13A,VPS13B
GO: Cellular Component	GO:0005642	annulate lamellae		0.00266	1	0.02926	0.1927	2	14	RANBP2,NUP153
GO: Cellular Component	GO:0005677	chromatin silencing complex		0.00266	1	0.02926	0.1927	2	14	SMARCA5,CBX3
GO: Cellular Component	GO:0005775	vacuolar lumen		0.003171	1	0.03396	0.2237	5	178	PSAP,LAMP2,CTSA,PPT1,CTSL
GO: Cellular Component	GO:0005770	late endosome		0.003305	1	0.03416	0.225	7	348	PSAP,RNF13,LAMP2,RAB14,KIDINS220,CTSL,SORL1
GO: Cellular Component	GO:0031965	nuclear membrane		0.003358	1	0.03416	0.225	7	349	RANBP2,RANGAP1,KLK6,CBX3,PUM2,RNF13,NUP153
GO: Cellular Component	GO:1903293	phosphatase complex		0.003541	1	0.03431	0.226	3	55	SHOC2,PPP2R2A,PPP2R5A
GO: Cellular Component	GO:0008287	protein serine/threonine phosphatase complex		0.003541	1	0.03431	0.226	3	55	SHOC2,PPP2R2A,PPP2R5A
GO: Cellular Component	GO:0005794	Golgi apparatus		0.003643	1	0.03449	0.2272	19	1757	CLSTN3,RGS19,CRELD2,RTN3,LAMP2,RAB14,RTN1,PICALM,RPH3A,RHEB,OCIAD1,PPT1,VPS13A,SERINC3,ROCK1,CTSL,ELMOD1,VPS13B,SORL1
GO: Cellular Component	GO:0036464	cytoplasmic ribonucleoprotein granule		0.003918	1	0.03624	0.2388	6	269	PSMA4,PUM2,TARDBP,UPF2,PRRC2C,ROCK1
GO: Cellular Component	GO:0005635	nuclear envelope		0.004024	1	0.03639	0.2397	9	560	RANBP2,RANGAP1,KLK6,RTN4,CBX3,PUM2,RNF13,NUP153,SORL1
GO: Cellular Component	GO:0030141	secretory granule		0.004117	1	0.03643	0.24	13	1014	KLK6,PSAP,LAMP2,PSMD13,RAB14,CTSA,RPH3A,RHOA,PSMD6,VPS13A,ROCK1,CTSL,VPS13B
GO: Cellular Component	GO:0000159	protein phosphatase type 2A complex		0.004407	1	0.03737	0.2462	2	18	PPP2R2A,PPP2R5A
GO: Cellular Component	GO:0044615	nuclear pore nuclear basket		0.004407	1	0.03737	0.2462	2	18	RANBP2,NUP153
GO: Cellular Component	GO:0005768	endosome		0.005242	1	0.04033	0.2657	14	1167	RABEP2,PSAP,WASHC4,RNF13,LAMP2,RAB14,PICALM,RHOA,KIDINS220,OCIAD1,VPS13A,CTSL,VPS13B,SORL1
GO: Cellular Component	GO:0035770	ribonucleoprotein granule		0.005354	1	0.04033	0.2657	6	287	PSMA4,PUM2,TARDBP,UPF2,PRRC2C,ROCK1
GO: Cellular Component	GO:0042405	nuclear inclusion body		0.005434	1	0.04033	0.2657	2	20	RANBP2,NUP153
GO: Cellular Component	GO:0005764	lysosome		0.005456	1	0.04033	0.2657	11	811	PSAP,RNF13,LAMP2,RAB14,CTSA,RHEB,OCIAD1,PPT1,VPS13A,CTSL,VPS13B
GO: Cellular Component	GO:0000323	lytic vacuole		0.005456	1	0.04033	0.2657	11	811	PSAP,RNF13,LAMP2,RAB14,CTSA,RHEB,OCIAD1,PPT1,VPS13A,CTSL,VPS13B
GO: Cellular Component	GO:0061742	chaperone-mediated autophagy translocation complex		0.005549	1	0.04033	0.2657	1	1	LAMP2
GO: Cellular Component	GO:0034693	U11/U12 snRNP		0.005549	1	0.04033	0.2657	1	1	SF3B1
GO: Cellular Component	GO:1990875	nucleoplasmic side of nuclear pore		0.005549	1	0.04033	0.2657	1	1	NUP153
GO: Cellular Component	GO:0106068	SUMO ligase complex		0.005984	1	0.04273	0.2815	2	21	RANBP2,RANGAP1

## Sheet: S9. drd2_CRS_457genes_david_GO
Annotation Cluster 1	Enrichment Score: 2.4432231088841343
Category	Term	Count	%	PValue	Genes	List Total	Pop Hits	Pop Total	Fold Enrichment	Bonferroni	Benjamini	FDR
GOTERM_BP_DIRECT	GO:2000463~positive regulation of excitatory postsynaptic potential	5	1.13636	0.00222969	DLG4, PTEN, GRIP2, SHANK1, GRIN2D	424	39	29775	9.00308	0.993141	0.414537	0.413793
GOTERM_BP_DIRECT	GO:0060997~dendritic spine morphogenesis	4	0.909091	0.00313053	DLG4, MYO5B, PTEN, SHANK1	424	21	29775	13.376	0.999087	0.465615	0.46478
GOTERM_MF_DIRECT	GO:0035255~ionotropic glutamate receptor binding	5	1.13636	0.00670607	DLG4, MYO5B, PTEN, NETO2, SHANK1	413	53	29110	6.64946	0.992287	0.363634	0.360114
Annotation Cluster 2	Enrichment Score: 1.8358849798575625
Category	Term	Count	%	PValue	Genes	List Total	Pop Hits	Pop Total	Fold Enrichment	Bonferroni	Benjamini	FDR
GOTERM_CC_DIRECT	GO:0005783~endoplasmic reticulum	31	7.04545	0.0052607	RTN3, UBIAD1, AHCYL2, RTN1, RNF13, CLSTN3, H2-M2, ZDHHC21, SAYSD1, PTN, RTN4, POFUT2, MAGEA8, SSR1, SEC62, TMED7, UGGT1, ARSA, USP20, TREX1, VPS13A, ALG3, FOS, SORL1, PDIA4, TGFBR3, SPCS3, DLG4, KCNQ1, APOC1, CRELD2	424	1285	29926	1.70271	0.912565	0.100074	0.0950916
GOTERM_CC_DIRECT	GO:0005789~endoplasmic reticulum membrane	27	6.13636	0.00703648	LMBR1L, RTN3, UBIAD1, RTN1, RNF13, CLSTN3, TEX261, SAYSD1, RTN4, DDN, POFUT2, SSR1, CYP2C70, SEC62, TMED7, RAB5IF, TREX1, VPS13A, ALG3, ZDHHC16, SORL1, SPCS3, CYP4F39, RHEB, TMEM39A, SERINC1, MYORG	424	1091	29926	1.74671	0.961702	0.120402	0.114408
UP_KW_CELLULAR_COMPONENT	KW-0256~Endoplasmic reticulum	34	7.72727	0.0839356	LMBR1L, RTN3, UBIAD1, AHCYL2, RTN1, RNF13, CLSTN3, SELENOF, SAYSD1, RTN4, DDN, POFUT2, SSR1, CYP2C70, SEC62, TMED7, UGGT1, RAB5IF, ARSA, USP20, TREX1, VPS13A, ALG3, FOS, ZDHHC16, SORL1, PDIA4, SPCS3, RHEB, KCNQ1, TMEM39A, SERINC1, CRELD2, MYORG	364	1315	18521	1.31558	0.98065	0.434737	0.425076
Annotation Cluster 3	Enrichment Score: 1.6113071367025094
Category	Term	Count	%	PValue	Genes	List Total	Pop Hits	Pop Total	Fold Enrichment	Bonferroni	Benjamini	FDR
GOTERM_CC_DIRECT	GO:0000502~proteasome complex	5	1.13636	0.00760834	PSMD6, PSMC6, PSMA4, PSMD13, HSPB1	424	55	29926	6.41638	0.970651	0.125538	0.119288
GOTERM_CC_DIRECT	GO:0022624~proteasome accessory complex	3	0.681818	0.0235627	PSMD6, PSMC6, PSMD13	424	17	29926	12.4553	0.999984	0.267475	0.254159
UP_KW_CELLULAR_COMPONENT	KW-0647~Proteasome	4	0.909091	0.0817644	PSMD6, PSMC6, PSMA4, PSMD13	364	52	18521	3.91399	0.978475	0.434737	0.425076
Annotation Cluster 4	Enrichment Score: 1.3091931637067222
Category	Term	Count	%	PValue	Genes	List Total	Pop Hits	Pop Total	Fold Enrichment	Bonferroni	Benjamini	FDR
GOTERM_MF_DIRECT	GO:0051015~actin filament binding	10	2.27273	0.00540295	RPH3A, FHOD3, MYO10, TNNC1, ARPC1B, MYO5B, FLNA, MYO19, MYO16, PKNOX2	413	228	29110	3.09141	0.980098	0.355121	0.351683
GOTERM_MF_DIRECT	GO:0003779~actin binding	11	2.5	0.0278098	FHOD3, TLNRD1, MYO10, ANKRD24, ARPC1B, MYO5B, DIXDC1, FLNA, CORO7, MYO19, MYO16	413	349	29110	2.22157	1	0.923219	0.914281
GOTERM_CC_DIRECT	GO:0016459~myosin complex	4	0.909091	0.0303524	MYO10, MYO5B, MYO19, MYO16	424	48	29926	5.88168	0.999999	0.324797	0.308628
UP_KW_MOLECULAR_FUNCTION	KW-0518~Myosin	4	0.909091	0.0515603	MYO10, MYO5B, MYO19, MYO16	230	45	12247	4.73314	0.975414	1	1
UP_KW_MOLECULAR_FUNCTION	KW-0505~Motor protein	6	1.36364	0.0991858	KIFC2, MYO10, DYNLT3, MYO5B, MYO19, MYO16	230	131	12247	2.43883	0.999332	1	1
GOTERM_MF_DIRECT	GO:0000146~microfilament motor activity	3	0.681818	0.100737	MYO10, MYO5B, MYO19	413	38	29110	5.56455	1	1	0.99169
GOTERM_MF_DIRECT	GO:0003774~cytoskeletal motor activity	3	0.681818	0.109773	MYO10, MYO5B, MYO16	413	40	29110	5.28632	1	1	0.99169
UP_KW_MOLECULAR_FUNCTION	KW-0009~Actin-binding	9	2.04545	0.130311	FHOD3, MYO10, ARPC1B, MYO5B, DIXDC1, FLNA, CORO7, MYO19, MYO16	230	269	12247	1.78153	0.999943	1	1
Annotation Cluster 5	Enrichment Score: 1.161220850111569
Category	Term	Count	%	PValue	Genes	List Total	Pop Hits	Pop Total	Fold Enrichment	Bonferroni	Benjamini	FDR
GOTERM_MF_DIRECT	GO:0016409~palmitoyltransferase activity	3	0.681818	0.0291518	ZDHHC21, ZDHHC16, ZDHHC17	413	19	29110	11.1291	1	0.923219	0.914281
GOTERM_BP_DIRECT	GO:0018345~protein palmitoylation	3	0.681818	0.0353883	ZDHHC21, ZDHHC16, ZDHHC17	424	21	29775	10.032	1	1	0.998655
GOTERM_MF_DIRECT	GO:0019706~protein-cysteine S-palmitoyltransferase activity	3	0.681818	0.0519459	ZDHHC21, ZDHHC16, ZDHHC17	413	26	29110	8.1328	1	1	0.99169
UP_KW_MOLECULAR_FUNCTION	KW-0012~Acyltransferase	5	1.13636	0.422709	GLYATL3, GGT6, ZDHHC21, ZDHHC16, ZDHHC17	230	177	12247	1.50418	1	1	1
Annotation Cluster 6	Enrichment Score: 1.134245245883233
Category	Term	Count	%	PValue	Genes	List Total	Pop Hits	Pop Total	Fold Enrichment	Bonferroni	Benjamini	FDR
GOTERM_BP_DIRECT	GO:0007031~peroxisome organization	3	0.681818	0.0353883	PEX7, ABCD2, PEX6	424	21	29775	10.032	1	1	0.998655
GOTERM_CC_DIRECT	GO:0005777~peroxisome	6	1.36364	0.0431487	PEX7, NUDT7, ABCD2, AMACR, PEX6, HSD17B4	424	135	29926	3.1369	1	0.424142	0.403027
UP_KW_CELLULAR_COMPONENT	KW-0576~Peroxisome	6	1.36364	0.0780999	PEX7, NUDT7, ABCD2, AMACR, PEX6, HSD17B4	364	116	18521	2.63182	0.97425	0.434737	0.425076
GOTERM_CC_DIRECT	GO:0005782~peroxisomal matrix	3	0.681818	0.0874173	PEX7, NUDT7, HSD17B4	424	35	29926	6.04973	1	0.611921	0.581457
GOTERM_BP_DIRECT	GO:0006635~fatty acid beta-oxidation	3	0.681818	0.204503	PEX7, ABCD2, HSD17B4	424	59	29775	3.57071	1	1	0.998655
Annotation Cluster 7	Enrichment Score: 1.0365694732934239
Category	Term	Count	%	PValue	Genes	List Total	Pop Hits	Pop Total	Fold Enrichment	Bonferroni	Benjamini	FDR
GOTERM_CC_DIRECT	GO:0005923~bicellular tight junction	6	1.36364	0.0681309	IGSF5, MARVELD2, MAGI3, NPHP1, ILDR1, MPP7	424	154	29926	2.74988	1	0.542698	0.51568
UP_KW_CELLULAR_COMPONENT	KW-0796~Tight junction	6	1.36364	0.0920991	IGSF5, MARVELD2, MAGI3, NPHP1, ILDR1, MPP7	364	122	18521	2.50239	0.987066	0.434737	0.425076
UP_KW_CELLULAR_COMPONENT	KW-0965~Cell junction	13	2.95455	0.123792	CLIC4, IGSF5, TGFB1I1, MAGI3, ILDR1, DIXDC1, RTN4, MPP7, MARVELD2, DLG5, NPHP1, FLNA, PRIMA1	364	419	18521	1.57867	0.997386	0.46422	0.453904
Annotation Cluster 8	Enrichment Score: 0.9315141270097703
Category	Term	Count	%	PValue	Genes	List Total	Pop Hits	Pop Total	Fold Enrichment	Bonferroni	Benjamini	FDR
GOTERM_MF_DIRECT	GO:0000976~transcription cis-regulatory region binding	11	2.5	0.0062653	EGR2, CBX3, TBL1XR1, BASP1, BAHD1, TFE3, FOXK2, TCF20, PAX6, FOS, ELK1	413	276	29110	2.80916	0.98937	0.363634	0.360114
GOTERM_BP_DIRECT	GO:0045944~positive regulation of transcription by RNA polymerase II	26	5.90909	0.0692454	UCN, FOXK2, TCF20, BMYC, NR3C1, ELK1, IKZF4, DDN, PTBP1, HYAL2, HLTF, HIVEP1, NDN, AKT1, SRY, SF3B1, ZBED3, EGR2, TFE3, SMARCA5, PAX6, FOS, COQ7, TOX2, TBL1XR1, CAPRIN2	424	1282	29775	1.4242	1	1	0.998655
GOTERM_MF_DIRECT	GO:0000978~RNA polymerase II cis-regulatory region sequence-specific DNA binding	23	5.22727	0.116178	ZFP623, EGR2, TFE3, FOXK2, TCF20, PAX6, BMYC, FOS, NR3C1, ELK1, IKZF4, DDN, HSF4, HIVEP1, SRY, UTY, ZFP740, MSC, TARDBP, ZBTB7A, SP9, HDX, PKNOX2	413	1178	29110	1.37618	1	1	0.99169
GOTERM_BP_DIRECT	GO:0045893~positive regulation of DNA-templated transcription	15	3.40909	0.228761	EGR2, TGFB1I1, TFE3, SMARCA5, FOXK2, PAX6, BMYC, FOS, ELK1, ING1, TBL1XR1, AKT1, QRICH1, SRY, PICALM	424	783	29775	1.34529	1	1	0.998655
GOTERM_MF_DIRECT	GO:0001228~DNA-binding transcription activator activity, RNA polymerase II-specific	11	2.5	0.302124	EGR2, TFE3, HSF4, FOXK2, TCF20, BMYC, PAX6, FOS, SRY, NR3C1, ELK1	413	578	29110	1.3414	1	1	0.99169
UP_KW_MOLECULAR_FUNCTION	KW-0010~Activator	12	2.72727	0.73942	PTBP1, ING5, EGR2, TBL1XR1, TGFB1I1, TFE3, HLTF, HSF4, FOXK2, TCF20, SRY, ELK1	230	684	12247	0.934172	1	1	1
Annotation Cluster 9	Enrichment Score: 0.7351474527936473
Category	Term	Count	%	PValue	Genes	List Total	Pop Hits	Pop Total	Fold Enrichment	Bonferroni	Benjamini	FDR
GOTERM_CC_DIRECT	GO:0005635~nuclear envelope	7	1.59091	0.101175	RANBP2, CBX3, NUP153, NSMF, RANGAP1, RTN4, TNPO3	424	225	29926	2.19583	1	0.667756	0.634513
GOTERM_CC_DIRECT	GO:0031965~nuclear membrane	7	1.59091	0.189364	RANBP2, NUP153, NSMF, RANGAP1, MYORG, PUM2, KLK6	424	272	29926	1.8164	1	0.867233	0.824059
GOTERM_BP_DIRECT	GO:0006913~nucleocytoplasmic transport	3	0.681818	0.225364	RANBP2, NUP153, RANGAP1	424	63	29775	3.344	1	1	0.998655
GOTERM_CC_DIRECT	GO:0005643~nuclear pore	3	0.681818	0.265555	RANBP2, NUP153, RANGAP1	424	71	29926	2.98226	1	1	0.952278
Annotation Cluster 10	Enrichment Score: 0.7089016338683363
Category	Term	Count	%	PValue	Genes	List Total	Pop Hits	Pop Total	Fold Enrichment	Bonferroni	Benjamini	FDR
GOTERM_BP_DIRECT	GO:0030336~negative regulation of cell migration	6	1.36364	0.0633982	TGFBR3, CLIC4, DLG5, PTEN, PTN, ING1	424	150	29775	2.80896	1	1	0.998655
GOTERM_BP_DIRECT	GO:0050680~negative regulation of epithelial cell proliferation	4	0.909091	0.12066	TGFBR3, PTEN, PAX6, PTN	424	85	29775	3.30466	1	1	0.998655
GOTERM_BP_DIRECT	GO:0008284~positive regulation of cell population proliferation	5	1.13636	0.976465	TGFBR3, PTEN, PTN, FXN, CRLF2	424	616	29775	0.57	1	1	0.998655
Annotation Cluster 11	Enrichment Score: 0.6437623139775297
Category	Term	Count	%	PValue	Genes	List Total	Pop Hits	Pop Total	Fold Enrichment	Bonferroni	Benjamini	FDR
GOTERM_CC_DIRECT	GO:0005686~U2 snRNP	3	0.681818	0.0350634	SNRPG, SNRPA1, SF3B1	424	21	29926	10.0829	1	0.359984	0.342063
GOTERM_CC_DIRECT	GO:0005684~U2-type spliceosomal complex	3	0.681818	0.0668802	SNRPG, SNRPA1, SF3B1	424	30	29926	7.05802	1	0.542082	0.515095
GOTERM_CC_DIRECT	GO:0071007~U2-type catalytic step 2 spliceosome	3	0.681818	0.142586	PPIL1, SNRPG, SNRPA1	424	47	29926	4.50512	1	0.803349	0.763355
GOTERM_CC_DIRECT	GO:0071005~U2-type precatalytic spliceosome	3	0.681818	0.208127	SNRPG, SNRPA1, SF3B1	424	60	29926	3.52901	1	0.911308	0.86594
GOTERM_BP_DIRECT	GO:0000398~mRNA splicing, via spliceosome	5	1.13636	0.241209	GCFC2, PPIL1, SNRPG, SNRPA1, SF3B1	424	176	29775	1.995	1	1	0.998655
GOTERM_CC_DIRECT	GO:0071013~catalytic step 2 spliceosome	4	0.909091	0.252343	PPIL1, SNRPG, SNRPA1, SF3B1	424	123	29926	2.29529	1	0.97152	0.923154
UP_KW_BIOLOGICAL_PROCESS	KW-0507~mRNA processing	10	2.27273	0.294601	PTBP1, SLBP, GCFC2, PPIL1, XRN2, SNRPG, SNRPA1, GEMIN8, TARDBP, SF3B1	213	381	11212	1.38159	1	1	1
UP_KW_BIOLOGICAL_PROCESS	KW-0508~mRNA splicing	8	1.81818	0.349095	PTBP1, GCFC2, PPIL1, SNRPG, SNRPA1, GEMIN8, TARDBP, SF3B1	213	304	11212	1.38522	1	1	1
GOTERM_BP_DIRECT	GO:0008380~RNA splicing	4	0.909091	0.494014	PTBP1, PPIL1, SNRPA1, TARDBP	424	186	29775	1.51019	1	1	0.998655
UP_KW_CELLULAR_COMPONENT	KW-0747~Spliceosome	4	0.909091	0.584081	PPIL1, SNRPG, SNRPA1, SF3B1	364	154	18521	1.32161	1	1	1
GOTERM_BP_DIRECT	GO:0006397~mRNA processing	4	0.909091	0.659605	PTBP1, PPIL1, XRN2, TARDBP	424	238	29775	1.18024	1	1	0.998655
Annotation Cluster 12	Enrichment Score: 0.6124219616490169
Category	Term	Count	%	PValue	Genes	List Total	Pop Hits	Pop Total	Fold Enrichment	Bonferroni	Benjamini	FDR
GOTERM_CC_DIRECT	GO:0030027~lamellipodium	6	1.36364	0.173228	PTPRZ1, ROCK1, MYO10, PLXND1, TESK1, RHOA	424	208	29926	2.03597	1	0.852021	0.809604
GOTERM_BP_DIRECT	GO:0032956~regulation of actin cytoskeleton organization	4	0.909091	0.184347	ROCK1, TESK1, DIXDC1, RHOA	424	104	29775	2.70093	1	1	0.998655
GOTERM_BP_DIRECT	GO:0030036~actin cytoskeleton organization	5	1.13636	0.455492	TBCK, ROCK1, TESK1, FLNA, RHOA	424	243	29775	1.44494	1	1	0.998655
Annotation Cluster 13	Enrichment Score: 0.5944403995749457
Category	Term	Count	%	PValue	Genes	List Total	Pop Hits	Pop Total	Fold Enrichment	Bonferroni	Benjamini	FDR
GOTERM_CC_DIRECT	GO:0008076~voltage-gated potassium channel complex	5	1.13636	0.0237369	KCNIP1, DLG4, KCNQ1, KCNMB4, LRRC55	424	77	29926	4.58313	0.999985	0.267475	0.254159
GOTERM_MF_DIRECT	GO:0005267~potassium channel activity	3	0.681818	0.152689	KCNIP1, KCNQ1, KCNMB4	413	49	29110	4.31536	1	1	0.99169
GOTERM_BP_DIRECT	GO:0071805~potassium ion transmembrane transport	4	0.909091	0.366783	SLC24A2, KCNQ1, KCNMB4, LRRC55	424	152	29775	1.848	1	1	0.998655
UP_KW_MOLECULAR_FUNCTION	KW-0851~Voltage-gated channel	4	0.909091	0.454665	CLIC4, KCNIP1, HVCN1, KCNQ1	230	133	12247	1.60144	1	1	1
UP_KW_MOLECULAR_FUNCTION	KW-0407~Ion channel	7	1.59091	0.603149	CLIC4, KCNIP1, HVCN1, KCNQ1, KCNMB4, LRRC55, GRIN2D	230	336	12247	1.10933	1	1	1
UP_KW_BIOLOGICAL_PROCESS	KW-0406~Ion transport	11	2.5	0.744046	SLC24A2, CLIC4, MCUR1, KCNIP1, HVCN1, KCNQ1, KCNMB4, FXN, LRRC55, GRIN2D, SLC5A5	213	621	11212	0.932405	1	1	1
Annotation Cluster 14	Enrichment Score: 0.5880747904075018
Category	Term	Count	%	PValue	Genes	List Total	Pop Hits	Pop Total	Fold Enrichment	Bonferroni	Benjamini	FDR
GOTERM_MF_DIRECT	GO:0043565~sequence-specific DNA binding	12	2.72727	0.0800647	PTBP1, EGR2, HSF4, FOXK2, PAX6, FOS, SRY, NR3C1, ELK1, ZBTB7A, IKZF4, PKNOX2	413	478	29110	1.76948	1	1	0.99169
GOTERM_MF_DIRECT	GO:1990837~sequence-specific double-stranded DNA binding	13	2.95455	0.0925459	EGR2, TFE3, PAX6, FOS, NR3C1, ELK1, HSF4, HIVEP1, ZFP740, MSC, ZBTB7A, SP9, PKNOX2	413	549	29110	1.66903	1	1	0.99169
GOTERM_MF_DIRECT	GO:0001227~DNA-binding transcription repressor activity, RNA polymerase II-specific	9	2.04545	0.115662	HSF4, HIVEP1, FOXK2, BMYC, PAX6, MSC, NR3C1, ZBTB7A, SAMD11	413	343	29110	1.84944	1	1	0.99169
GOTERM_MF_DIRECT	GO:0000978~RNA polymerase II cis-regulatory region sequence-specific DNA binding	23	5.22727	0.116178	ZFP623, EGR2, TFE3, FOXK2, TCF20, PAX6, BMYC, FOS, NR3C1, ELK1, IKZF4, DDN, HSF4, HIVEP1, SRY, UTY, ZFP740, MSC, TARDBP, ZBTB7A, SP9, HDX, PKNOX2	413	1178	29110	1.37618	1	1	0.99169
GOTERM_BP_DIRECT	GO:0045892~negative regulation of DNA-templated transcription	15	3.40909	0.11864	PRMT6, CBX3, FOXK2, NR3C1, IKZF4, TBL1XR1, BASP1, BAHD1, HSF4, HIVEP1, IAPP, ZBTB7A, BEND5, MDFI, SAMD11	424	691	29775	1.5244	1	1	0.998655
GOTERM_MF_DIRECT	GO:0003700~DNA-binding transcription factor activity	13	2.95455	0.130429	EGR2, TFE3, FOXK2, TCF20, PAX6, BMYC, FOS, NR3C1, ELK1, IKZF4, HSF4, ZFP740, ZBTB7A	413	586	29110	1.56364	1	1	0.99169
UP_KW_MOLECULAR_FUNCTION	KW-0678~Repressor	15	3.40909	0.191197	PRMT6, CENPU, CBX3, FOXK2, IKZF4, PTBP1, TBL1XR1, BAHD1, HSF4, SRY, MSC, TARDBP, ZBTB7A, BEND5, SAMD11	230	577	12247	1.38426	1	1	1
GOTERM_MF_DIRECT	GO:0001228~DNA-binding transcription activator activity, RNA polymerase II-specific	11	2.5	0.302124	EGR2, TFE3, HSF4, FOXK2, TCF20, BMYC, PAX6, FOS, SRY, NR3C1, ELK1	413	578	29110	1.3414	1	1	0.99169
GOTERM_BP_DIRECT	GO:0006357~regulation of transcription by RNA polymerase II	27	6.13636	0.307197	ZFP623, PTEN, FOXK2, TCF20, NR3C1, ELK1, IKZF4, GBX1, PCBP4, HSF4, HIVEP1, ZFP740, MSC, ZBTB7A, HDX, PKNOX2, ZBED3, PPIL1, EGR2, TFE3, PAX6, FOS, RHOA, TOX2, TBL1XR1, PPEF2, SP9	424	1632	29775	1.1618	1	1	0.998655
GOTERM_MF_DIRECT	GO:0000981~DNA-binding transcription factor activity, RNA polymerase II-specific	18	4.09091	0.406234	ZFP623, EGR2, TFE3, FOXK2, PAX6, BMYC, FOS, ELK1, DDN, GBX1, HSF4, HIVEP1, SRY, MSC, ZBTB7A, SP9, HDX, PKNOX2	413	1113	29110	1.13991	1	1	0.99169
UP_KW_MOLECULAR_FUNCTION	KW-0238~DNA-binding	30	6.81818	0.752062	ZFP623, FOXK2, TCF20, NR3C1, ELK1, IKZF4, GBX1, PCBP4, HLTF, HSF4, HIVEP1, NDN, SRY, MSC, ZBTB7A, HDX, BEND5, PKNOX2, EGR2, TFE3, POT1A, RPA2, PAX6, FOS, TOX2, ERCC4, XRN2, H2AC21, TARDBP, SP9	230	1717	12247	0.930364	1	1	1
GOTERM_BP_DIRECT	GO:0006355~regulation of DNA-templated transcription	12	2.72727	0.812566	PRMT6, ING5, EGR2, SMARCA5, NDN, BMYC, PAX6, FOS, PASK, NR3C1, ELK1, ZBTB7A	424	967	29775	0.871446	1	1	0.998655
UP_KW_BIOLOGICAL_PROCESS	KW-0804~Transcription	32	7.27273	0.927538	FOXK2, TCF20, NR3C1, ELK1, IKZF4, ING5, GBX1, BAHD1, HLTF, HSF4, HIVEP1, NDN, SRY, ZFP740, MSC, ZBTB7A, BEND5, SAMD11, TSPYL2, PRMT6, CENPU, EGR2, CBX3, TFE3, PAX6, ELL2, TBL1XR1, XRN2, SRFBP1, QRICH1, TARDBP, SP9	213	2035	11212	0.827731	1	1	1
UP_KW_BIOLOGICAL_PROCESS	KW-0805~Transcription regulation	31	7.04545	0.928818	FOXK2, TCF20, NR3C1, ELK1, IKZF4, ING5, GBX1, BAHD1, HSF4, HIVEP1, NDN, SRY, ZFP740, MSC, ZBTB7A, BEND5, SAMD11, TSPYL2, PRMT6, CENPU, EGR2, CBX3, TFE3, PAX6, ELL2, TBL1XR1, XRN2, SRFBP1, QRICH1, TARDBP, SP9	213	1980	11212	0.824138	1	1	1
Annotation Cluster 15	Enrichment Score: 0.4547600748079101
Category	Term	Count	%	PValue	Genes	List Total	Pop Hits	Pop Total	Fold Enrichment	Bonferroni	Benjamini	FDR
UP_KW_CELLULAR_COMPONENT	KW-0137~Centromere	5	1.13636	0.321316	CENPU, INCENP, DYNLT3, PPP2R5A, RANGAP1	364	146	18521	1.74253	1	0.821087	0.802841
UP_KW_CELLULAR_COMPONENT	KW-0995~Kinetochore	4	0.909091	0.328435	CENPU, INCENP, DYNLT3, RANGAP1	364	103	18521	1.97599	1	0.821087	0.802841
GOTERM_CC_DIRECT	GO:0000776~kinetochore	4	0.909091	0.409579	INCENP, DYNLT3, TOGARAM1, RANGAP1	424	164	29926	1.72147	1	1	0.952278
Annotation Cluster 16	Enrichment Score: 0.4410254148226964
Category	Term	Count	%	PValue	Genes	List Total	Pop Hits	Pop Total	Fold Enrichment	Bonferroni	Benjamini	FDR
GOTERM_BP_DIRECT	GO:0007160~cell-matrix adhesion	5	1.13636	0.0497128	CD96, OTOA, BCAM, ITGAD, RHOA	424	97	29775	3.6198	1	1	0.998655
GOTERM_BP_DIRECT	GO:0007155~cell adhesion	4	0.909091	0.973047	BCAM, ITGAD, PCDHB11, RHOA	424	496	29775	0.566323	1	1	0.998655
UP_KW_BIOLOGICAL_PROCESS	KW-0130~Cell adhesion	5	1.13636	0.982476	CD96, BCAM, ITGAD, CLSTN3, PCDHB11	213	480	11212	0.548318	1	1	1
Annotation Cluster 17	Enrichment Score: 0.43303583305515253
Category	Term	Count	%	PValue	Genes	List Total	Pop Hits	Pop Total	Fold Enrichment	Bonferroni	Benjamini	FDR
GOTERM_MF_DIRECT	GO:0004726~non-membrane spanning protein tyrosine phosphatase activity	3	0.681818	0.344235	PTPRD, PTPRZ1, PTEN	413	86	29110	2.45875	1	1	0.99169
GOTERM_MF_DIRECT	GO:0140793~histone H2AXY142 phosphatase activity	3	0.681818	0.344235	PTPRD, PTPRZ1, PTEN	413	86	29110	2.45875	1	1	0.99169
GOTERM_MF_DIRECT	GO:0030946~protein tyrosine phosphatase activity, metal-dependent	3	0.681818	0.344235	PTPRD, PTPRZ1, PTEN	413	86	29110	2.45875	1	1	0.99169
GOTERM_MF_DIRECT	GO:0004725~protein tyrosine phosphatase activity	3	0.681818	0.3647	PTPRD, PTPRZ1, PTEN	413	90	29110	2.34948	1	1	0.99169
UP_KW_MOLECULAR_FUNCTION	KW-0904~Protein phosphatase	4	0.909091	0.459535	PTPRD, PTPRZ1, PTEN, PPEF2	230	134	12247	1.58949	1	1	1
Annotation Cluster 18	Enrichment Score: 0.34136745741982066
Category	Term	Count	%	PValue	Genes	List Total	Pop Hits	Pop Total	Fold Enrichment	Bonferroni	Benjamini	FDR
GOTERM_MF_DIRECT	GO:0106310~protein serine kinase activity	9	2.04545	0.149406	PNCK, PRKCH, ROCK1, STK36, TESK1, MAP3K20, AKT1, PASK, TTBK2	413	366	29110	1.73322	1	1	0.99169
GOTERM_MF_DIRECT	GO:0004674~protein serine/threonine kinase activity	9	2.04545	0.221175	PNCK, PRKCH, ROCK1, STK36, TESK1, MAP3K20, AKT1, PASK, TTBK2	413	409	29110	1.551	1	1	0.99169
GOTERM_BP_DIRECT	GO:0018105~peptidyl-serine phosphorylation	3	0.681818	0.445649	ROCK1, AKT1, TTBK2	424	106	29775	1.98747	1	1	0.998655
GOTERM_MF_DIRECT	GO:0035175~histone H3S10 kinase activity	5	1.13636	0.471167	ROCK1, STK36, AKT1, PASK, TTBK2	413	250	29110	1.40969	1	1	0.99169
GOTERM_MF_DIRECT	GO:0035979~histone H2AXS139 kinase activity	5	1.13636	0.471167	ROCK1, STK36, AKT1, PASK, TTBK2	413	250	29110	1.40969	1	1	0.99169
GOTERM_MF_DIRECT	GO:0004676~3-phosphoinositide-dependent protein kinase activity	5	1.13636	0.471167	ROCK1, STK36, AKT1, PASK, TTBK2	413	250	29110	1.40969	1	1	0.99169
GOTERM_MF_DIRECT	GO:0004677~DNA-dependent protein kinase activity	5	1.13636	0.471167	ROCK1, STK36, AKT1, PASK, TTBK2	413	250	29110	1.40969	1	1	0.99169
GOTERM_MF_DIRECT	GO:0004694~eukaryotic translation initiation factor 2alpha kinase activity	5	1.13636	0.471167	ROCK1, STK36, AKT1, PASK, TTBK2	413	250	29110	1.40969	1	1	0.99169
GOTERM_MF_DIRECT	GO:0004711~ribosomal protein S6 kinase activity	5	1.13636	0.471167	ROCK1, STK36, AKT1, PASK, TTBK2	413	250	29110	1.40969	1	1	0.99169
GOTERM_MF_DIRECT	GO:0044022~histone H3S28 kinase activity	5	1.13636	0.471167	ROCK1, STK36, AKT1, PASK, TTBK2	413	250	29110	1.40969	1	1	0.99169
GOTERM_MF_DIRECT	GO:0044023~histone H4S1 kinase activity	5	1.13636	0.471167	ROCK1, STK36, AKT1, PASK, TTBK2	413	250	29110	1.40969	1	1	0.99169
GOTERM_MF_DIRECT	GO:0044024~histone H2AS1 kinase activity	5	1.13636	0.471167	ROCK1, STK36, AKT1, PASK, TTBK2	413	250	29110	1.40969	1	1	0.99169
GOTERM_MF_DIRECT	GO:0044025~histone H2BS14 kinase activity	5	1.13636	0.471167	ROCK1, STK36, AKT1, PASK, TTBK2	413	250	29110	1.40969	1	1	0.99169
GOTERM_MF_DIRECT	GO:0072354~histone H3T3 kinase activity	5	1.13636	0.471167	ROCK1, STK36, AKT1, PASK, TTBK2	413	250	29110	1.40969	1	1	0.99169
GOTERM_MF_DIRECT	GO:0072371~histone H2AS121 kinase activity	5	1.13636	0.471167	ROCK1, STK36, AKT1, PASK, TTBK2	413	250	29110	1.40969	1	1	0.99169
GOTERM_MF_DIRECT	GO:0072518~Rho-dependent protein serine/threonine kinase activity	5	1.13636	0.471167	ROCK1, STK36, AKT1, PASK, TTBK2	413	250	29110	1.40969	1	1	0.99169
GOTERM_MF_DIRECT	GO:0140823~histone H2BS36 kinase activity	5	1.13636	0.471167	ROCK1, STK36, AKT1, PASK, TTBK2	413	250	29110	1.40969	1	1	0.99169
GOTERM_MF_DIRECT	GO:0140855~histone H3S57 kinase activity	5	1.13636	0.471167	ROCK1, STK36, AKT1, PASK, TTBK2	413	250	29110	1.40969	1	1	0.99169
GOTERM_MF_DIRECT	GO:1990244~histone H2AT120 kinase activity	5	1.13636	0.471167	ROCK1, STK36, AKT1, PASK, TTBK2	413	250	29110	1.40969	1	1	0.99169
GOTERM_MF_DIRECT	GO:0140857~histone H3T45 kinase activity	5	1.13636	0.474004	ROCK1, STK36, AKT1, PASK, TTBK2	413	251	29110	1.40407	1	1	0.99169
GOTERM_MF_DIRECT	GO:0035402~histone H3T11 kinase activity	5	1.13636	0.476154	ROCK1, STK36, AKT1, PASK, TTBK2	413	252	29110	1.3985	1	1	0.99169
GOTERM_MF_DIRECT	GO:0035403~histone H3T6 kinase activity	5	1.13636	0.476154	ROCK1, STK36, AKT1, PASK, TTBK2	413	252	29110	1.3985	1	1	0.99169
UP_KW_MOLECULAR_FUNCTION	KW-0723~Serine/threonine-protein kinase	9	2.04545	0.486631	PNCK, PRKCH, ROCK1, STK36, TESK1, MAP3K20, AKT1, PASK, TTBK2	230	405	12247	1.18329	1	1	1
GOTERM_MF_DIRECT	GO:0004679~AMP-activated protein kinase activity	5	1.13636	0.494022	ROCK1, STK36, AKT1, PASK, TTBK2	413	257	29110	1.37129	1	1	0.99169
GOTERM_BP_DIRECT	GO:0006468~protein phosphorylation	6	1.36364	0.532022	PRKCH, ROCK1, MAP3K20, AKT1, PAX6, PASK	424	340	29775	1.23925	1	1	0.998655
GOTERM_MF_DIRECT	GO:0004672~protein kinase activity	5	1.13636	0.670551	PRKCH, TESK1, MAP3K20, AKT1, TTBK2	413	322	29110	1.09448	1	1	0.99169
UP_KW_MOLECULAR_FUNCTION	KW-0418~Kinase	12	2.72727	0.757874	PNCK, PRKCH, TKFC, ROCK1, GK, STK36, TESK1, MAP3K20, AKT1, PIP5K1B, PASK, TTBK2	230	695	12247	0.919387	1	1	1
Annotation Cluster 19	Enrichment Score: 0.215592812107817
Category	Term	Count	%	PValue	Genes	List Total	Pop Hits	Pop Total	Fold Enrichment	Bonferroni	Benjamini	FDR
GOTERM_MF_DIRECT	GO:0019003~GDP binding	3	0.681818	0.339085	RAB14, RHEB, RHOA	413	85	29110	2.48768	1	1	0.99169
GOTERM_MF_DIRECT	GO:0005525~GTP binding	5	1.13636	0.804442	TUBB5, RASL10A, RAB14, RHEB, RHOA	413	390	29110	0.903644	1	1	0.99169
GOTERM_MF_DIRECT	GO:0003924~GTPase activity	4	0.909091	0.826834	TUBB5, RAB14, RHEB, RHOA	413	316	29110	0.892206	1	1	0.99169
Annotation Cluster 20	Enrichment Score: 0.15461712225246804
Category	Term	Count	%	PValue	Genes	List Total	Pop Hits	Pop Total	Fold Enrichment	Bonferroni	Benjamini	FDR
GOTERM_BP_DIRECT	GO:0045087~innate immune response	9	2.04545	0.454853	CD160, HVCN1, TREX1, TOLLIP, UAP1, IL1RAP, DEFB30, SERINC3, KLRH1	424	517	29775	1.22247	1	1	0.998655
UP_KW_BIOLOGICAL_PROCESS	KW-0399~Innate immunity	7	1.59091	0.758357	PSMA4, CD160, HVCN1, TOLLIP, UAP1, IL1RAP, SERINC3	213	393	11212	0.937581	1	1	1
UP_KW_BIOLOGICAL_PROCESS	KW-0391~Immunity	9	2.04545	0.996332	PRR7, PSMA4, CD160, HVCN1, TOLLIP, TFE3, UAP1, IL1RAP, SERINC3	213	904	11212	0.524056	1	1	1
Annotation Cluster 21	Enrichment Score: 0.0440910239523654
Category	Term	Count	%	PValue	Genes	List Total	Pop Hits	Pop Total	Fold Enrichment	Bonferroni	Benjamini	FDR
UP_KW_BIOLOGICAL_PROCESS	KW-0131~Cell cycle	11	2.5	0.801686	TSPYL2, GADD45GIP1, INCENP, DYNLT3, CCNG1, MAP3K20, WDR6, ING1, RHOA, SMC2, FBXO31	213	656	11212	0.882658	1	1	1
UP_KW_BIOLOGICAL_PROCESS	KW-0498~Mitosis	4	0.909091	0.908234	INCENP, DYNLT3, CCNG1, SMC2	213	284	11212	0.741387	1	1	1
UP_KW_BIOLOGICAL_PROCESS	KW-0132~Cell division	5	1.13636	0.943651	INCENP, DYNLT3, CCNG1, RHOA, SMC2	213	394	11212	0.668001	1	1	1
GOTERM_BP_DIRECT	GO:0051301~cell division	3	0.681818	0.969666	DYNLT3, CCNG1, SMC2	424	372	29775	0.566323	1	1	0.998655
Annotation Cluster 22	Enrichment Score: 6.750292265873014E-16
Category	Term	Count	%	PValue	Genes	List Total	Pop Hits	Pop Total	Fold Enrichment	Bonferroni	Benjamini	FDR
GOTERM_MF_DIRECT	GO:0003674~molecular_function	91	20.6818	1	WASHC4, GALNT14, MCUR1, TLNRD1, FRMPD3, YJEFN3, LRR1, PRR3, TDRP, SAYSD1, CAAP1, ISM2, TXNDC15, TMEM91, TEPSIN, MAGEA8, TMEM107, ATXN7L2, TMED7, A630010A05RIK, CDV3, 3110082I17RIK, IQCF6, LRRC46, PIANP, TMEM178B, TMEM255A, TMEM198B, LIX1L, WDR74, VPS13A, VPS13B, TMEM42, TMEM170B, VWA5B2, HPCAL4, DEFB50, GPRIN2, TMEM256, NSCME3L, D17H6S53E, LRRC9, SDHAF1, PRR16, SOWAHA, CRELD2, CFAP54, TRABD, KATN…	413	11508	29110	0.557357	1	1	1
GOTERM_CC_DIRECT	GO:0005575~cellular_component	43	9.77273	1	TRABD, FRMPD3, AASDH, CCDC148, CRACD, PRR3, WBP1L, NRARP, CAAP1, GXYLT2, FBXO41, TMEM101, FAM221A, GUCD1, 5730522E02RIK, SH3TC1, GM4988, GM9758, ATXN7L2, A630010A05RIK, B230217C12RIK, GLYATL3, ZFP831, 3110082I17RIK, IQCF6, RASL10A, ANKRD24, WSCD1, TMEM255A, IFFO2, VPS13B, TMEM42, VWA5B2, 6330403K07RIK, DEFB50, LRRC20, KBTBD4, MORN1, 1700129C05RIK, PRR16, SOWAHA, ANKRD60, R3HDM2	424	9812	29926	0.30931	1	1	1
GOTERM_BP_DIRECT	GO:0008150~biological_process	53	12.0455	1	GALNT14, TLNRD1, FRMPD3, YJEFN3, PRR3, SAYSD1, ISM2, TEPSIN, ATXN7L2, A630010A05RIK, CDV3, 3110082I17RIK, IQCF6, PIANP, TMEM178B, VPS13B, TMEM42, VWA5B2, HPCAL4, DEFB50, TMEM256, D17H6S53E, LRRC9, SOWAHA, CRELD2, TRABD, ZFP428, CCDC148, ANKS3, FBXO41, FAM221A, GUCD1, 5730522E02RIK, SH3TC1, GM4988, GM9758, CILP2, B230217C12RIK, ZFP831, GLYATL3, GGT6, RASL10A, WSCD1, ANKRD24, IFFO2, 6330403K07RIK, …	424	10257	29775	0.362862	1	1	1

## Sheet: S10. drd2_CRS_up_325genes
Annotation Cluster 1	Enrichment Score: 2.114633842751767
Category	Term	Count	%	PValue	Genes	List Total	Pop Hits	Pop Total	Fold Enrichment	Bonferroni	Benjamini	FDR
GOTERM_CC_DIRECT	GO:0097546~ciliary base	6	1.91693	0.000109763	KCNQ1, NPHP1, IFT122, TULP3, IFT46, TTBK2	303	47	29926	12.6084	0.0371622	0.0126228	0.012513
GOTERM_CC_DIRECT	GO:0005929~cilium	9	2.8754	0.00726343	BBS1, TTLL1, ANKS3, NPHP1, TOGARAM1, IFT122, TULP3, IFT46, TXNDC15	303	276	29926	3.22062	0.919139	0.205052	0.203269
UP_KW_CELLULAR_COMPONENT	KW-0969~Cilium	11	3.51438	0.0270713	BBS1, HVCN1, TTLL1, DYNLT4, NPHP1, IFT122, ANKS6, TULP3, IFT46, CFAP54, TTBK2	253	363	18521	2.21835	0.62768	0.243642	0.236874
GOTERM_CC_DIRECT	GO:0031514~motile cilium	4	1.27796	0.161197	BBS1, TTLL1, NPHP1, IFT46	303	137	29926	2.88367	1	1	0.994186
Annotation Cluster 2	Enrichment Score: 1.5243255011855978
Category	Term	Count	%	PValue	Genes	List Total	Pop Hits	Pop Total	Fold Enrichment	Bonferroni	Benjamini	FDR
GOTERM_MF_DIRECT	GO:0051015~actin filament binding	8	2.55591	0.00936436	FHOD3, MYO10, TNNC1, MYO5B, FLNA, MYO19, MYO16, PKNOX2	299	228	29110	3.41607	0.994898	0.800033	0.800033
GOTERM_MF_DIRECT	GO:0003779~actin binding	10	3.19489	0.0102531	FHOD3, TLNRD1, MYO10, ANKRD24, MYO5B, DIXDC1, FLNA, CORO7, MYO19, MYO16	299	349	29110	2.78962	0.996917	0.800033	0.800033
GOTERM_CC_DIRECT	GO:0016459~myosin complex	4	1.27796	0.0125926	MYO10, MYO5B, MYO19, MYO16	303	48	29926	8.23047	0.987374	0.289629	0.287111
UP_KW_MOLECULAR_FUNCTION	KW-0518~Myosin	4	1.27796	0.0218354	MYO10, MYO5B, MYO19, MYO16	164	45	12247	6.63794	0.756575	0.473099	0.473099
GOTERM_MF_DIRECT	GO:0000146~microfilament motor activity	3	0.958466	0.0576868	MYO10, MYO5B, MYO19	299	38	29110	7.68615	1	1	1
GOTERM_MF_DIRECT	GO:0003774~cytoskeletal motor activity	3	0.958466	0.0631671	MYO10, MYO5B, MYO16	299	40	29110	7.30184	1	1	1
UP_KW_MOLECULAR_FUNCTION	KW-0009~Actin-binding	8	2.55591	0.0681463	FHOD3, MYO10, MYO5B, DIXDC1, FLNA, CORO7, MYO19, MYO16	164	269	12247	2.22087	0.989079	0.904881	0.904881
UP_KW_MOLECULAR_FUNCTION	KW-0505~Motor protein	5	1.59744	0.0974487	KIFC2, MYO10, MYO5B, MYO19, MYO16	164	131	12247	2.85026	0.998587	0.904881	0.904881
Annotation Cluster 3	Enrichment Score: 1.359042871485372
Category	Term	Count	%	PValue	Genes	List Total	Pop Hits	Pop Total	Fold Enrichment	Bonferroni	Benjamini	FDR
GOTERM_MF_DIRECT	GO:0016409~palmitoyltransferase activity	3	0.958466	0.0159226	ZDHHC21, ZDHHC16, ZDHHC17	299	19	29110	15.3723	0.999877	0.893256	0.893256
GOTERM_BP_DIRECT	GO:0018345~protein palmitoylation	3	0.958466	0.0189628	ZDHHC21, ZDHHC16, ZDHHC17	303	21	29775	14.0382	1	1	1
GOTERM_MF_DIRECT	GO:0019706~protein-cysteine S-palmitoyltransferase activity	3	0.958466	0.0288781	ZDHHC21, ZDHHC16, ZDHHC17	299	26	29110	11.2336	1	1	1
UP_KW_MOLECULAR_FUNCTION	KW-0012~Acyltransferase	4	1.27796	0.420092	GLYATL3, ZDHHC21, ZDHHC16, ZDHHC17	164	177	12247	1.68761	1	1	1
Annotation Cluster 4	Enrichment Score: 1.2751611011517299
Category	Term	Count	%	PValue	Genes	List Total	Pop Hits	Pop Total	Fold Enrichment	Bonferroni	Benjamini	FDR
GOTERM_BP_DIRECT	GO:0060997~dendritic spine morphogenesis	3	0.958466	0.0189628	DLG4, MYO5B, SHANK1	303	21	29775	14.0382	1	1	1
GOTERM_CC_DIRECT	GO:0043197~dendritic spine	6	1.91693	0.0769001	DLG4, MYO5B, PALM, NSMF, DLGAP3, SHANK1	303	223	29926	2.65737	1	0.803955	0.796964
GOTERM_MF_DIRECT	GO:0035255~ionotropic glutamate receptor binding	3	0.958466	0.102492	DLG4, MYO5B, SHANK1	299	53	29110	5.51082	1	1	1
Annotation Cluster 5	Enrichment Score: 1.2720797305248281
Category	Term	Count	%	PValue	Genes	List Total	Pop Hits	Pop Total	Fold Enrichment	Bonferroni	Benjamini	FDR
GOTERM_BP_DIRECT	GO:0007031~peroxisome organization	3	0.958466	0.0189628	PEX7, ABCD2, PEX6	303	21	29775	14.0382	1	1	1
GOTERM_CC_DIRECT	GO:0005777~peroxisome	5	1.59744	0.0482774	PEX7, ABCD2, AMACR, PEX6, HSD17B4	303	135	29926	3.65799	1	0.598188	0.592987
UP_KW_CELLULAR_COMPONENT	KW-0576~Peroxisome	5	1.59744	0.0739273	PEX7, ABCD2, AMACR, PEX6, HSD17B4	253	116	18521	3.15541	0.937017	0.511863	0.497645
GOTERM_BP_DIRECT	GO:0006635~fatty acid beta-oxidation	3	0.958466	0.120568	PEX7, ABCD2, HSD17B4	303	59	29775	4.99664	1	1	1
Annotation Cluster 6	Enrichment Score: 1.2159371198329838
Category	Term	Count	%	PValue	Genes	List Total	Pop Hits	Pop Total	Fold Enrichment	Bonferroni	Benjamini	FDR
GOTERM_BP_DIRECT	GO:0065003~protein-containing complex assembly	5	1.59744	0.0437196	TGFBR3, DLG4, DLG5, DLGAP3, SHANK1	303	130	29775	3.77951	1	1	1
GOTERM_MF_DIRECT	GO:0097110~scaffold protein binding	4	1.27796	0.0669246	DLG4, KCNQ1, DLGAP3, SHANK1	299	91	29110	4.27947	1	1	1
GOTERM_CC_DIRECT	GO:0043197~dendritic spine	6	1.91693	0.0769001	DLG4, MYO5B, PALM, NSMF, DLGAP3, SHANK1	303	223	29926	2.65737	1	0.803955	0.796964
Annotation Cluster 7	Enrichment Score: 1.1298557913747835
Category	Term	Count	%	PValue	Genes	List Total	Pop Hits	Pop Total	Fold Enrichment	Bonferroni	Benjamini	FDR
GOTERM_CC_DIRECT	GO:0014069~postsynaptic density	10	3.19489	0.00765778	DLG4, DLG5, PALM, NCS1, NSMF, UBE3B, SORCS3, DLGAP3, GRIP2, SHANK1	303	337	29926	2.93073	0.929497	0.205052	0.203269
GOTERM_CC_DIRECT	GO:0043197~dendritic spine	6	1.91693	0.0769001	DLG4, MYO5B, PALM, NSMF, DLGAP3, SHANK1	303	223	29926	2.65737	1	0.803955	0.796964
UP_KW_CELLULAR_COMPONENT	KW-0770~Synapse	11	3.51438	0.194792	MPST, DLG4, DLG5, PALM, NCS1, NSMF, DLGAP3, ZDHHC17, SHANK1, GRIN2D, DDN	253	535	18521	1.50516	0.99959	0.845357	0.821875
GOTERM_CC_DIRECT	GO:0045202~synapse	11	3.51438	0.263619	MPST, KCNIP1, DLG4, PALM, NSMF, IL1RAP, DLGAP3, FBXO41, BEGAIN, SHANK1, GRIN2D	303	775	29926	1.40184	1	1	0.994186
Annotation Cluster 8	Enrichment Score: 0.962846204532713
Category	Term	Count	%	PValue	Genes	List Total	Pop Hits	Pop Total	Fold Enrichment	Bonferroni	Benjamini	FDR
GOTERM_CC_DIRECT	GO:0005923~bicellular tight junction	5	1.59744	0.0711916	IGSF5, MARVELD2, MAGI3, NPHP1, ILDR1	303	154	29926	3.20668	1	0.792293	0.785404
UP_KW_CELLULAR_COMPONENT	KW-0796~Tight junction	5	1.59744	0.0853106	IGSF5, MARVELD2, MAGI3, NPHP1, ILDR1	253	122	18521	3.00023	0.959649	0.511863	0.497645
UP_KW_CELLULAR_COMPONENT	KW-0965~Cell junction	9	2.8754	0.212829	IGSF5, MARVELD2, TGFB1I1, DLG5, MAGI3, NPHP1, ILDR1, DIXDC1, FLNA	253	419	18521	1.57243	0.999819	0.845357	0.821875
Annotation Cluster 9	Enrichment Score: 0.8376881974458611
Category	Term	Count	%	PValue	Genes	List Total	Pop Hits	Pop Total	Fold Enrichment	Bonferroni	Benjamini	FDR
GOTERM_CC_DIRECT	GO:0008076~voltage-gated potassium channel complex	5	1.59744	0.0077266	KCNIP1, DLG4, KCNQ1, KCNMB4, LRRC55	303	77	29926	6.41336	0.931164	0.205052	0.203269
GOTERM_MF_DIRECT	GO:0005267~potassium channel activity	3	0.958466	0.0897782	KCNIP1, KCNQ1, KCNMB4	299	49	29110	5.96069	1	1	1
GOTERM_MF_DIRECT	GO:0044325~transmembrane transporter binding	5	1.59744	0.107396	KCNIP1, KCNQ1, FLNA, FGF13, LRRC55	299	176	29110	2.76585	1	1	1
GOTERM_BP_DIRECT	GO:0071805~potassium ion transmembrane transport	3	0.958466	0.457192	KCNQ1, KCNMB4, LRRC55	303	152	29775	1.93949	1	1	1
UP_KW_MOLECULAR_FUNCTION	KW-0407~Ion channel	6	1.91693	0.464386	KCNIP1, HVCN1, KCNQ1, KCNMB4, LRRC55, GRIN2D	164	336	12247	1.33351	1	1	1
UP_KW_BIOLOGICAL_PROCESS	KW-0406~Ion transport	9	2.8754	0.595315	MCUR1, KCNIP1, HVCN1, KCNQ1, KCNMB4, FXN, LRRC55, SLC5A5, GRIN2D	151	621	11212	1.07611	1	1	1
Annotation Cluster 10	Enrichment Score: 0.47683048710566667
Category	Term	Count	%	PValue	Genes	List Total	Pop Hits	Pop Total	Fold Enrichment	Bonferroni	Benjamini	FDR
GOTERM_MF_DIRECT	GO:0001227~DNA-binding transcription repressor activity, RNA polymerase II-specific	8	2.55591	0.0645446	HSF4, HIVEP1, FOXK2, BMYC, PAX6, MSC, ZBTB7A, SAMD11	299	343	29110	2.27074	1	1	1
GOTERM_BP_DIRECT	GO:0045892~negative regulation of DNA-templated transcription	12	3.83387	0.0956267	PRMT6, TBL1XR1, BASP1, BAHD1, HSF4, HIVEP1, FOXK2, IAPP, ZBTB7A, BEND5, IKZF4, SAMD11	303	691	29775	1.70652	1	1	1
GOTERM_BP_DIRECT	GO:0000122~negative regulation of transcription by RNA polymerase II	15	4.79233	0.15305	PRMT6, FOXK2, PAX6, NRARP, BMYC, COQ7, ING1, NSCME3L, MAGEA8, TBL1XR1, HSF4, HIVEP1, MSC, ZBTB7A, SAMD11	303	1015	29775	1.45223	1	1	1
GOTERM_MF_DIRECT	GO:0000978~RNA polymerase II cis-regulatory region sequence-specific DNA binding	16	5.11182	0.229142	ZFP623, TFE3, FOXK2, TCF20, PAX6, BMYC, IKZF4, DDN, HSF4, HIVEP1, UTY, MSC, ZBTB7A, SP9, HDX, PKNOX2	299	1178	29110	1.32235	1	1	1
UP_KW_MOLECULAR_FUNCTION	KW-0678~Repressor	11	3.51438	0.239552	PRMT6, CENPU, TBL1XR1, BAHD1, HSF4, FOXK2, MSC, ZBTB7A, BEND5, IKZF4, SAMD11	164	577	12247	1.42365	1	1	1
GOTERM_BP_DIRECT	GO:0006357~regulation of transcription by RNA polymerase II	20	6.38978	0.305392	ZFP623, PPIL1, TFE3, FOXK2, TCF20, PAX6, IKZF4, TOX2, GBX1, TBL1XR1, PCBP4, HSF4, HIVEP1, MSC, ZBTB7A, PPEF2, SP9, HDX, PKNOX2, ZBED3	303	1632	29775	1.20426	1	1	1
GOTERM_MF_DIRECT	GO:1990837~sequence-specific double-stranded DNA binding	8	2.55591	0.330994	TFE3, HSF4, HIVEP1, PAX6, MSC, SP9, ZBTB7A, PKNOX2	299	549	29110	1.41869	1	1	1
GOTERM_MF_DIRECT	GO:0000981~DNA-binding transcription factor activity, RNA polymerase II-specific	14	4.47284	0.351695	ZFP623, TFE3, FOXK2, PAX6, BMYC, DDN, GBX1, HSF4, HIVEP1, MSC, ZBTB7A, SP9, HDX, PKNOX2	299	1113	29110	1.22463	1	1	1
GOTERM_MF_DIRECT	GO:0003700~DNA-binding transcription factor activity	8	2.55591	0.393457	TFE3, HSF4, FOXK2, TCF20, BMYC, PAX6, ZBTB7A, IKZF4	299	586	29110	1.32912	1	1	1
GOTERM_MF_DIRECT	GO:0003677~DNA binding	17	5.43131	0.443004	TREX1, TFE3, RPA2, PAX6, GCFC2, GBX1, ERCC4, TBL1XR1, PCBP4, HLTF, H2AC21, HIVEP1, ZBTB7A, SP9, HDX, BEND5, PKNOX2	299	1480	29110	1.1183	1	1	1
GOTERM_MF_DIRECT	GO:0043565~sequence-specific DNA binding	6	1.91693	0.551372	HSF4, FOXK2, PAX6, ZBTB7A, IKZF4, PKNOX2	299	478	29110	1.22207	1	1	1
UP_KW_MOLECULAR_FUNCTION	KW-0238~DNA-binding	23	7.34824	0.61126	ZFP623, TFE3, POT1A, FOXK2, RPA2, TCF20, PAX6, IKZF4, TOX2, GBX1, ERCC4, PCBP4, XRN2, HLTF, H2AC21, HSF4, HIVEP1, MSC, ZBTB7A, SP9, HDX, BEND5, PKNOX2	164	1717	12247	1.00033	1	1	1
GOTERM_MF_DIRECT	GO:0001228~DNA-binding transcription activator activity, RNA polymerase II-specific	6	1.91693	0.707678	TFE3, HSF4, FOXK2, TCF20, BMYC, PAX6	299	578	29110	1.01064	1	1	1
UP_KW_BIOLOGICAL_PROCESS	KW-0804~Transcription	21	6.70927	0.954741	TSPYL2, PRMT6, CENPU, TFE3, FOXK2, TCF20, PAX6, IKZF4, ING5, GBX1, TBL1XR1, BAHD1, XRN2, HLTF, HSF4, HIVEP1, MSC, ZBTB7A, SP9, BEND5, SAMD11	151	2035	11212	0.766233	1	1	1
UP_KW_BIOLOGICAL_PROCESS	KW-0805~Transcription regulation	20	6.38978	0.962114	TSPYL2, PRMT6, CENPU, TFE3, FOXK2, TCF20, PAX6, IKZF4, ING5, GBX1, TBL1XR1, BAHD1, XRN2, HSF4, HIVEP1, MSC, ZBTB7A, SP9, BEND5, SAMD11	151	1980	11212	0.750017	1	1	1
Annotation Cluster 11	Enrichment Score: 0.46558409883646584
Category	Term	Count	%	PValue	Genes	List Total	Pop Hits	Pop Total	Fold Enrichment	Bonferroni	Benjamini	FDR
GOTERM_CC_DIRECT	GO:0071007~U2-type catalytic step 2 spliceosome	3	0.958466	0.081596	PPIL1, SNRPG, SNRPA1	303	47	29926	6.30419	1	0.804303	0.797309
GOTERM_BP_DIRECT	GO:0000398~mRNA splicing, via spliceosome	4	1.27796	0.264816	GCFC2, PPIL1, SNRPG, SNRPA1	303	176	29775	2.23335	1	1	1
GOTERM_CC_DIRECT	GO:0071013~catalytic step 2 spliceosome	3	0.958466	0.352841	PPIL1, SNRPG, SNRPA1	303	123	29926	2.40892	1	1	0.994186
UP_KW_BIOLOGICAL_PROCESS	KW-0507~mRNA processing	6	1.91693	0.580917	GCFC2, PPIL1, XRN2, SNRPG, SNRPA1, GEMIN8	151	381	11212	1.16932	1	1	1
UP_KW_BIOLOGICAL_PROCESS	KW-0508~mRNA splicing	5	1.59744	0.583706	GCFC2, PPIL1, SNRPG, SNRPA1, GEMIN8	151	304	11212	1.22124	1	1	1
UP_KW_CELLULAR_COMPONENT	KW-0747~Spliceosome	3	0.958466	0.622294	PPIL1, SNRPG, SNRPA1	253	154	18521	1.42608	1	1	1
Annotation Cluster 12	Enrichment Score: 0.3990142395320331
Category	Term	Count	%	PValue	Genes	List Total	Pop Hits	Pop Total	Fold Enrichment	Bonferroni	Benjamini	FDR
GOTERM_MF_DIRECT	GO:0000976~transcription cis-regulatory region binding	7	2.23642	0.0654021	TBL1XR1, BASP1, BAHD1, TFE3, FOXK2, TCF20, PAX6	299	276	29110	2.46922	1	1	1
GOTERM_MF_DIRECT	GO:0003700~DNA-binding transcription factor activity	8	2.55591	0.393457	TFE3, HSF4, FOXK2, TCF20, BMYC, PAX6, ZBTB7A, IKZF4	299	586	29110	1.32912	1	1	1
GOTERM_BP_DIRECT	GO:0045893~positive regulation of DNA-templated transcription	8	2.55591	0.683894	TBL1XR1, TGFB1I1, TFE3, AKT1, FOXK2, BMYC, PAX6, ING1	303	783	29775	1.00401	1	1	1
GOTERM_MF_DIRECT	GO:0001228~DNA-binding transcription activator activity, RNA polymerase II-specific	6	1.91693	0.707678	TFE3, HSF4, FOXK2, TCF20, BMYC, PAX6	299	578	29110	1.01064	1	1	1
UP_KW_MOLECULAR_FUNCTION	KW-0010~Activator	8	2.55591	0.812111	ING5, TBL1XR1, TGFB1I1, TFE3, HLTF, HSF4, FOXK2, TCF20	164	684	12247	0.873413	1	1	1
Annotation Cluster 13	Enrichment Score: 0.33826766085830146
Category	Term	Count	%	PValue	Genes	List Total	Pop Hits	Pop Total	Fold Enrichment	Bonferroni	Benjamini	FDR
GOTERM_MF_DIRECT	GO:0106310~protein serine kinase activity	7	2.23642	0.174672	PNCK, STK36, TESK1, MAP3K20, AKT1, PASK, TTBK2	299	366	29110	1.86204	1	1	1
GOTERM_MF_DIRECT	GO:0004674~protein serine/threonine kinase activity	7	2.23642	0.24682	PNCK, STK36, TESK1, MAP3K20, AKT1, PASK, TTBK2	299	409	29110	1.66627	1	1	1
UP_KW_MOLECULAR_FUNCTION	KW-0723~Serine/threonine-protein kinase	7	2.23642	0.45374	PNCK, STK36, TESK1, MAP3K20, AKT1, PASK, TTBK2	164	405	12247	1.29071	1	1	1
GOTERM_MF_DIRECT	GO:0140857~histone H3T45 kinase activity	4	1.27796	0.469959	STK36, AKT1, PASK, TTBK2	299	251	29110	1.55152	1	1	1
GOTERM_MF_DIRECT	GO:0035979~histone H2AXS139 kinase activity	4	1.27796	0.472643	STK36, AKT1, PASK, TTBK2	299	250	29110	1.55773	1	1	1
GOTERM_MF_DIRECT	GO:0044022~histone H3S28 kinase activity	4	1.27796	0.472643	STK36, AKT1, PASK, TTBK2	299	250	29110	1.55773	1	1	1
GOTERM_MF_DIRECT	GO:0044023~histone H4S1 kinase activity	4	1.27796	0.472643	STK36, AKT1, PASK, TTBK2	299	250	29110	1.55773	1	1	1
GOTERM_MF_DIRECT	GO:0044024~histone H2AS1 kinase activity	4	1.27796	0.472643	STK36, AKT1, PASK, TTBK2	299	250	29110	1.55773	1	1	1
GOTERM_MF_DIRECT	GO:0044025~histone H2BS14 kinase activity	4	1.27796	0.472643	STK36, AKT1, PASK, TTBK2	299	250	29110	1.55773	1	1	1
GOTERM_MF_DIRECT	GO:0004676~3-phosphoinositide-dependent protein kinase activity	4	1.27796	0.472643	STK36, AKT1, PASK, TTBK2	299	250	29110	1.55773	1	1	1
GOTERM_MF_DIRECT	GO:0072354~histone H3T3 kinase activity	4	1.27796	0.472643	STK36, AKT1, PASK, TTBK2	299	250	29110	1.55773	1	1	1
GOTERM_MF_DIRECT	GO:0004677~DNA-dependent protein kinase activity	4	1.27796	0.472643	STK36, AKT1, PASK, TTBK2	299	250	29110	1.55773	1	1	1
GOTERM_MF_DIRECT	GO:0072371~histone H2AS121 kinase activity	4	1.27796	0.472643	STK36, AKT1, PASK, TTBK2	299	250	29110	1.55773	1	1	1
GOTERM_MF_DIRECT	GO:0072518~Rho-dependent protein serine/threonine kinase activity	4	1.27796	0.472643	STK36, AKT1, PASK, TTBK2	299	250	29110	1.55773	1	1	1
GOTERM_MF_DIRECT	GO:0004694~eukaryotic translation initiation factor 2alpha kinase activity	4	1.27796	0.472643	STK36, AKT1, PASK, TTBK2	299	250	29110	1.55773	1	1	1
GOTERM_MF_DIRECT	GO:0004711~ribosomal protein S6 kinase activity	4	1.27796	0.472643	STK36, AKT1, PASK, TTBK2	299	250	29110	1.55773	1	1	1
GOTERM_MF_DIRECT	GO:0140823~histone H2BS36 kinase activity	4	1.27796	0.472643	STK36, AKT1, PASK, TTBK2	299	250	29110	1.55773	1	1	1
GOTERM_MF_DIRECT	GO:0140855~histone H3S57 kinase activity	4	1.27796	0.472643	STK36, AKT1, PASK, TTBK2	299	250	29110	1.55773	1	1	1
GOTERM_MF_DIRECT	GO:1990244~histone H2AT120 kinase activity	4	1.27796	0.472643	STK36, AKT1, PASK, TTBK2	299	250	29110	1.55773	1	1	1
GOTERM_MF_DIRECT	GO:0035175~histone H3S10 kinase activity	4	1.27796	0.472643	STK36, AKT1, PASK, TTBK2	299	250	29110	1.55773	1	1	1
GOTERM_MF_DIRECT	GO:0035403~histone H3T6 kinase activity	4	1.27796	0.477109	STK36, AKT1, PASK, TTBK2	299	252	29110	1.54536	1	1	1
GOTERM_MF_DIRECT	GO:0035402~histone H3T11 kinase activity	4	1.27796	0.477109	STK36, AKT1, PASK, TTBK2	299	252	29110	1.54536	1	1	1
GOTERM_MF_DIRECT	GO:0004679~AMP-activated protein kinase activity	4	1.27796	0.490715	STK36, AKT1, PASK, TTBK2	299	257	29110	1.5153	1	1	1
UP_KW_MOLECULAR_FUNCTION	KW-0418~Kinase	10	3.19489	0.582542	PNCK, TKFC, GK, STK36, TESK1, MAP3K20, AKT1, PIP5K1B, PASK, TTBK2	164	695	12247	1.07449	1	1	1
GOTERM_MF_DIRECT	GO:0004672~protein kinase activity	4	1.27796	0.642622	TESK1, MAP3K20, AKT1, TTBK2	299	322	29110	1.20941	1	1	1
GOTERM_BP_DIRECT	GO:0006468~protein phosphorylation	4	1.27796	0.672492	MAP3K20, AKT1, PAX6, PASK	303	340	29775	1.15609	1	1	1
Annotation Cluster 14	Enrichment Score: 0.23900771678787994
Category	Term	Count	%	PValue	Genes	List Total	Pop Hits	Pop Total	Fold Enrichment	Bonferroni	Benjamini	FDR
GOTERM_MF_DIRECT	GO:0004222~metalloendopeptidase activity	3	0.958466	0.355614	AFG3L1, ADAM33, ADAMTS10	299	122	29110	2.39405	1	1	1
UP_KW_MOLECULAR_FUNCTION	KW-0482~Metalloprotease	3	0.958466	0.617905	AFG3L1, ADAM33, ADAMTS10	164	156	12247	1.43609	1	1	1
UP_KW_MOLECULAR_FUNCTION	KW-0645~Protease	6	1.91693	0.873124	AFG3L1, USP20, ADAM33, TMPRSS12, ADAMTS10, KLK12	164	561	12247	0.798683	1	1	1
Annotation Cluster 15	Enrichment Score: 0.22557951952189453
Category	Term	Count	%	PValue	Genes	List Total	Pop Hits	Pop Total	Fold Enrichment	Bonferroni	Benjamini	FDR
GOTERM_BP_DIRECT	GO:0045087~innate immune response	8	2.55591	0.272631	CD160, HVCN1, TREX1, TOLLIP, UAP1, IL1RAP, DEFB30, KLRH1	303	517	29775	1.52058	1	1	1
UP_KW_BIOLOGICAL_PROCESS	KW-0399~Innate immunity	5	1.59744	0.77628	CD160, HVCN1, TOLLIP, UAP1, IL1RAP	151	393	11212	0.944678	1	1	1
UP_KW_BIOLOGICAL_PROCESS	KW-0391~Immunity	6	1.91693	0.994646	CD160, HVCN1, TOLLIP, TFE3, UAP1, IL1RAP	151	904	11212	0.492821	1	1	1
Annotation Cluster 16	Enrichment Score: 4.1291060467878233E-10
Category	Term	Count	%	PValue	Genes	List Total	Pop Hits	Pop Total	Fold Enrichment	Bonferroni	Benjamini	FDR
GOTERM_MF_DIRECT	GO:0003674~molecular_function	72	23.0032	1	GALNT14, MCUR1, TLNRD1, FRMPD3, YJEFN3, TDRP, CAAP1, TXNDC15, TMEM91, TEPSIN, MAGEA8, TMEM107, ATXN7L2, TMED7, A630010A05RIK, 3110082I17RIK, IQCF6, LRRC46, TMEM178B, TMEM255A, TMEM198B, LIX1L, WDR74, TMEM42, TMEM170B, VWA5B2, HPCAL4, DEFB50, GPRIN2, TMEM256, NSCME3L, D17H6S53E, LRRC9, PRR16, SOWAHA, CFAP54, TRABD, KATNIP, ZFP428, AASDH, CRACD, CCDC148, FBXO41, BEGAIN, FAM221A, GUCD1, 5730522E02RI…	299	11508	29110	0.609121	1	1	1
GOTERM_BP_DIRECT	GO:0008150~biological_process	39	12.4601	1	TRABD, GALNT14, TLNRD1, FRMPD3, ZFP428, CCDC148, YJEFN3, ANKS3, FBXO41, TEPSIN, FAM221A, GUCD1, 5730522E02RIK, SH3TC1, GM4988, ATXN7L2, A630010A05RIK, B230217C12RIK, GLYATL3, ZFP831, 3110082I17RIK, IQCF6, RASL10A, ANKRD24, TMEM178B, WSCD1, IFFO2, TMEM42, VWA5B2, 6330403K07RIK, HPCAL4, DEFB50, KBTBD4, TMEM256, D17H6S53E, LRRC9, SOWAHA, ANKRD60, TMEM19	303	10257	29775	0.37364	1	1	1
GOTERM_CC_DIRECT	GO:0005575~cellular_component	36	11.5016	1	TRABD, FRMPD3, AASDH, CCDC148, CRACD, WBP1L, NRARP, CAAP1, GXYLT2, FBXO41, TMEM101, FAM221A, GUCD1, 5730522E02RIK, SH3TC1, GM4988, ATXN7L2, A630010A05RIK, B230217C12RIK, GLYATL3, ZFP831, 3110082I17RIK, IQCF6, RASL10A, ANKRD24, WSCD1, TMEM255A, IFFO2, TMEM42, VWA5B2, 6330403K07RIK, DEFB50, KBTBD4, PRR16, SOWAHA, ANKRD60	303	9812	29926	0.362369	1	1	1

[truncated: 30 more sheets: S11. drd2_CRS_down_132genes, S12. NC.CC.CM_250genes_NAc.D2R, S13. 250_all_GO, S14. 250_up fdr0.2_GO, S15. 250_down_GO, S16. 250genes_D2R NAc_DAIVD, S17. NAc 250genes_UP_GO.UPI, S18. NAc 250genes_DOWN_GO.UPI, S19. potassium channels, S20. calcium channel, S21. sodium channel, S22. GABA receptor, S23. neuro modulator receptor, S24. glutamate receptors, S25. G protein, S26. CMvs.CC_100genes_NAc.D2R, S27. 100genes_GO.UPI, S28. 100genes_UP_GO.UPI, S29. 100genes_UP_GO.UPI, S30. NC.CC_122genes_VP …]
